# Supplementary material for: Quantitative proteomic changes in LPS-activated monocyte-derived dendritic cells: A SWATH-MS study
Source: Sci Rep. 2019 Mar 13;9:4343. doi: 10.1038/s41598-019-40773-6 (PMC6416353; doi:10.1038/s41598-019-40773-6)
Supplement: Supplementary file 1 — Supplementary Table S1 [file 41598_2019_40773_MOESM1_ESM.xlsx]

## Sheet: supplementary data 1
Uniprot ID	Uniprot name	Protein Description	Peptide	average peak intensity _0 h	average peak intensity_6 h	average peak intensity_24 h	Std dev_0h	Std dev_6 h	Std dev_24 h
O00182	LEG9	Galectin-9	FAVNFQTGFSGNDIAFHFNPR	107859616	1.19708e+08	1.11335e+08	6.14243e+07	5.75526e+07	6.48031e+07
O00182	LEG9	Galectin-9	SILLSGTVLPSAQR	2.23124e+06	2.19976e+06	2.59453e+06	1.232e+06	1.11065e+06	1.31982e+06
O00182	LEG9	Galectin-9	FHINLCSGNHIAFHLNPR	4.47006e+06	5483219	6.56494e+06	3.34801e+06	3.13653e+06	5.36044e+06
O00182	LEG9	Galectin-9	NTQIDNSWGSEER	2173393	1.43452e+06	779112	1.59565e+06	1.27874e+06	276718
O00182	LEG9	Galectin-9	VAVDGQHLFEYYHR	1.88747e+06	2203873	2548898	847718	560269	1.47842e+06
O00182	LEG9	Galectin-9	NLPTINRLEVGGDIQLTHVQT	1976566	2114622	1.95488e+06	990004	839984	1.02922e+06
O00560	SDCB1	Syntenin-1	VIQAQTAFSANPANPAILSEASAPIPHDGNLYPR	2599669	5627019	4.96598e+06	1.54648e+06	2.78414e+06	3.03487e+06
O00560	SDCB1	Syntenin-1	LYPELSQYMGLSLNEEEIR	2.76032e+06	2.92997e+06	3.43889e+06	1.55572e+06	1.39617e+06	2.54307e+06
O00560	SDCB1	Syntenin-1	EVILCKDQDGK	1403764	1.32039e+06	2.72905e+06	1.07743e+06	552512	1.5682e+06
O00560	SDCB1	Syntenin-1	SIDNGIFVQLVQANSPASLVGLR	1.38761e+06	1.508e+06	1.27962e+06	1.1257e+06	928828	598885
O00560	SDCB1	Syntenin-1	TITMHKDSTGHVGFIFK	1.58053e+06	1.53734e+06	1791792	850852	636175	871095
O00560	SDCB1	Syntenin-1	DSTGHVGFIFK	1.6053e+06	2.08096e+06	1.94945e+06	717128	836836	1.66624e+06
O00560	SDCB1	Syntenin-1	ITSIVKDSSAAR	868823	3.75172e+06	2.75562e+06	671006	1.33413e+06	891726
O00560	SDCB1	Syntenin-1	SLMDHTIPEV	2.48977e+06	2.9434e+06	2.008e+06	1.30215e+06	1.25591e+06	1.10212e+06
O00584	RNT2	Ribonuclease T2	SWPFNLEEIKDLLPEMR	1.21148e+06	987557	808670	753552	393128	184093
O00584	RNT2	Ribonuclease T2	HGTCAAQVDALNSQK	446083	350974	570635	369322	67742.6	308095
O00584	RNT2	Ribonuclease T2	ELDLNSVLLK	1.94909e+06	2684905	1.09939e+06	870552	968679	691804
O00584	RNT2	Ribonuclease T2	VCEDGPVFYPPPKK	2870998	3.42051e+06	1318032	1.38332e+06	2.19173e+06	1.01409e+06
O00754	MA2B1	Lysosomal alpha-mannosidase	TVDQYFYGIK	8.67416e+06	7.66434e+06	1.19963e+07	4.06105e+06	4.38372e+06	3.37646e+06
O00754	MA2B1	Lysosomal alpha-mannosidase	FLEDTFGNDGRPR	6.07603e+06	5.27527e+06	5.43638e+06	3.65351e+06	2.87653e+06	2.60453e+06
O00754	MA2B1	Lysosomal alpha-mannosidase	VAWHIDPFGHSR	4.03316e+06	1.17515e+06	1931354	5.41127e+06	365609	1.67725e+06
O00754	MA2B1	Lysosomal alpha-mannosidase	LDYQDKWVR	2024716	1.8972e+06	3616849	1.022e+06	1.07765e+06	2.43051e+06
O00754	MA2B1	Lysosomal alpha-mannosidase	MQKLEMEQVWR	577492	1.08472e+06	1742458	351620	352401	1.35379e+06
O00754	MA2B1	Lysosomal alpha-mannosidase	MQKLEMEQVWR	1629893	2.17379e+06	1.70965e+06	1.8463e+06	1.43889e+06	452199
O00754	MA2B1	Lysosomal alpha-mannosidase	LEMEQVWR	2.50826e+06	1.44587e+06	2464935	1.58323e+06	598325	1.67254e+06
O00754	MA2B1	Lysosomal alpha-mannosidase	ASTSLKPPTADLFTGVLPNGYNPPR	7.96176e+06	7581327	7412424	4.53807e+06	3.92549e+06	4.7728e+06
O00754	MA2B1	Lysosomal alpha-mannosidase	ELVDYFLNVATAQGR	8.31713e+06	9168675	7.02963e+06	5.1882e+06	5.65388e+06	4.36553e+06
O00754	MA2B1	Lysosomal alpha-mannosidase	GSSVHVLYSTPACYLWELNK	1822022	1.59355e+06	1.49967e+06	1.20941e+06	851896	1.0629e+06
O00754	MA2B1	Lysosomal alpha-mannosidase	QLAAGWGPCEVLLSNALAR	737794	1806350	2.01332e+06	335829	1.4966e+06	1.45716e+06
O00754	MA2B1	Lysosomal alpha-mannosidase	FQVIVYNPLGR	2240915	1.4952e+06	2.15103e+06	1.47904e+06	35067.1	420460
O00754	MA2B1	Lysosomal alpha-mannosidase	LPVSEGVFVVKDPNGR	25121826	23626077	2.41185e+07	1.32397e+07	1.20288e+07	1.52378e+07
O00754	MA2B1	Lysosomal alpha-mannosidase	LPVSEGVFVVK	1.74088e+06	1.94121e+06	1.76631e+06	952603	1.227e+06	678421
O00754	MA2B1	Lysosomal alpha-mannosidase	ATFDPDTGLLMEIMNMNQQLLLPVR	555581	759548	816618	161503	423137	443175
O00754	MA2B1	Lysosomal alpha-mannosidase	ATFDPDTGLLMEIMNMNQQLLLPVR	464218	492853	824277	150759	278586	279574
O00754	MA2B1	Lysosomal alpha-mannosidase	ATFDPDTGLLMEIMNMNQQLLLPVR	1263158	1.5166e+06	881287	1.01816e+06	619477	535656
O00754	MA2B1	Lysosomal alpha-mannosidase	WAQIHLVK	1.93253e+06	960072	758230	1.67841e+06	499476	259641
O00754	MA2B1	Lysosomal alpha-mannosidase	HLELEWSVGPIPVGDTWGK	1.50001e+06	1.59527e+06	1.96052e+06	294398	600056	457068
O00754	MA2B1	Lysosomal alpha-mannosidase	EVISRFDTPLETK	1.63612e+06	949610	2.06753e+06	1.09707e+06	752850	2.23805e+06
O00754	MA2B1	Lysosomal alpha-mannosidase	FDTPLETK	2.77274e+06	3.31766e+06	3137957	1.38416e+06	1.80845e+06	2.02107e+06
O00754	MA2B1	Lysosomal alpha-mannosidase	FYTDSNGREILER	785039	868856	811271	549828	147870	119593
O00754	MA2B1	Lysosomal alpha-mannosidase	IYITDGNMQLTVLTDR	2.9394e+06	3.3136e+06	3.33615e+06	1.63856e+06	1.16742e+06	876783
O00754	MA2B1	Lysosomal alpha-mannosidase	DGSLELMVHR	5.30163e+06	3.92886e+06	3.6479e+06	1.53915e+06	376284	1.98846e+06
O00754	MA2B1	Lysosomal alpha-mannosidase	DGSLELMVHRR	3.31829e+06	3.9848e+06	3.74544e+06	910009	1.24294e+06	1.90584e+06
O00754	MA2B1	Lysosomal alpha-mannosidase	LLKDDGR	860209	3.39103e+06	687805	376346	2.50465e+06	140227
O00754	MA2B1	Lysosomal alpha-mannosidase	GVSEPLMENGSGAWVR	3887201	4.06961e+06	3.43474e+06	2.47047e+06	2.09711e+06	2.46e+06
O00754	MA2B1	Lysosomal alpha-mannosidase	GVSEPLMENGSGAWVR	1.06043e+06	1.34979e+06	1524406	531750	904702	1.24114e+06
O00754	MA2B1	Lysosomal alpha-mannosidase	GRHLVLLDTAQAAAAGHR	1.33366e+06	2351686	1524568	998594	1.5432e+06	474363
O00754	MA2B1	Lysosomal alpha-mannosidase	HLVLLDTAQAAAAGHR	6326570	5945397	5.3821e+06	3.72335e+06	3.353e+06	3.38479e+06
O00754	MA2B1	Lysosomal alpha-mannosidase	DLPPSVHLLTLASWGPEMVLLR	1286848	1.15035e+06	2.25424e+06	715782	539025	1.84668e+06
O00754	MA2B1	Lysosomal alpha-mannosidase	DLPPSVHLLTLASWGPEMVLLR	2.55985e+06	3.47509e+06	3854527	1.41035e+06	1.45823e+06	3.04142e+06
O00754	MA2B1	Lysosomal alpha-mannosidase	LEHQFAVGEDSGR	1.80666e+06	1.95337e+06	2100445	1.78351e+06	1.20449e+06	359654
O00754	MA2B1	Lysosomal alpha-mannosidase	DLFSTFTITR	5.51047e+06	5297874	5.1096e+06	3.16694e+06	2.40112e+06	3.19148e+06
O00754	MA2B1	Lysosomal alpha-mannosidase	LQETTLVANQLR	4788209	4.10566e+06	4.3992e+06	2.66184e+06	1.28639e+06	1.88667e+06
O00754	MA2B1	Lysosomal alpha-mannosidase	TFLASVQWK	1.656e+06	2.26565e+06	2.14737e+06	292165	1.01515e+06	1.17273e+06
O14879	IFIT3	Interferon-induced protein with tetratricopeptide repeats 3	VCNQIEFLNTEFK	3813417	947614	2.10967e+06	3.12183e+06	506273	1.01369e+06
O14879	IFIT3	Interferon-induced protein with tetratricopeptide repeats 3	QAEELIQQEHADQAEIR	511981	2067654	3.99886e+06	334806	1.15625e+06	2.19178e+06
O14879	IFIT3	Interferon-induced protein with tetratricopeptide repeats 3	LSDAQIYVDK	1.94799e+06	896969	1.49371e+06	2.69791e+06	409484	380292
O14879	IFIT3	Interferon-induced protein with tetratricopeptide repeats 3	LSDAQIYVDKVK	1.07781e+06	1.50564e+06	2.09845e+06	478315	276753	1.55184e+06
O14879	IFIT3	Interferon-induced protein with tetratricopeptide repeats 3	QAIELSPDNQYVK	478864	1.6111e+06	3.16407e+06	544468	707237	1.41112e+06
O14879	IFIT3	Interferon-induced protein with tetratricopeptide repeats 3	EAEGEQFVEEALEK	749006	862970	1.5581e+06	765677	693473	835562
O14879	IFIT3	Interferon-induced protein with tetratricopeptide repeats 3	VLESTPNNGYLYHQIGCCYK	4023640	939689	2.21794e+06	6.45899e+06	671575	1.55194e+06
iRT		Kit Fusion	AGGSSEPVTGLADK	3.64215e+07	38373136	3.87441e+07	1.38265e+07	1.77425e+07	1.83841e+07
iRT		Kit Fusion	VEATFGVDESANK	1.16568e+07	15602807	14008244	1.68796e+06	7.52423e+06	6.16614e+06
iRT		Kit Fusion	YILAGVESNK	8.27372e+07	89714904	8.93722e+07	3.01457e+07	4.42886e+07	3.61874e+07
iRT		Kit Fusion	DAVTPADFSEWSK	4.92862e+07	5.5709e+07	58276891	1.73047e+07	2.59836e+07	2.68247e+07
iRT		Kit Fusion	FLLQFGAQGSPLFK	4.38456e+07	7.35527e+07	8.10156e+07	1.0632e+07	3.21673e+07	3.05708e+07
iRT		Kit Fusion	LGGNETQVR	2646985	2.86713e+06	3.14416e+06	1.72767e+06	1.87126e+06	2.97962e+06
iRT		Kit Fusion	TPVISGGPYYER	33500143	3.55464e+07	36045353	1.19629e+07	1.70369e+07	1.74307e+07
iRT		Kit Fusion	TPVITGAPYYER	15917401	1.76494e+07	1.68123e+07	5.20982e+06	8.65423e+06	7.91607e+06
iRT		Kit Fusion	GDLDAASYYAPVR	2.23436e+07	26130335	25828801	6.50698e+06	1.3351e+07	1.26805e+07
iRT		Kit Fusion	TGFIIDPGGVIR	1.67184e+07	2.29471e+07	25487773	1.90879e+06	1.0393e+07	1.07814e+07
iRT		Kit Fusion	GTFIIDPAAIVR	32164917	4.19871e+07	4.21209e+07	8.72004e+06	1.5046e+07	1.90212e+07
A0AV96	RBM47	RNA-binding protein 47	TGYSMVQENGQR	885789	1023887	956983	509521	236570	802023
A0AV96	RBM47	RNA-binding protein 47	ELNNYEIRPGR	1620779	1.36331e+06	2889038	1.27114e+06	587115	1.95548e+06
A0AV96	RBM47	RNA-binding protein 47	LLGVCCSVDNCR	1775815	2430237	2.16734e+06	1.12423e+06	1.92779e+06	1.27116e+06
A0AV96	RBM47	RNA-binding protein 47	EEILEEIAK	2.08644e+06	2210333	3411791	877735	2.14699e+06	1.40952e+06
A0AV96	RBM47	RNA-binding protein 47	SFGQFNPGCVER	2.03813e+06	1.29034e+06	494551	1.37423e+06	1.3883e+06	395410
A0AVT1	UBA6	Ubiquitin-like modifier-activating enzyme 6	SHVFLSGMGGLGLEIAK	2.34194e+06	2.50775e+06	2.49067e+06	1.56757e+06	2.05695e+06	2.27524e+06
A0AVT1	UBA6	Ubiquitin-like modifier-activating enzyme 6	FISADVHGIWSR	1134052	642292	955436	1.23722e+06	456810	754467
A0AVT1	UBA6	Ubiquitin-like modifier-activating enzyme 6	KPNVGCQQDSEELLK	637532	368800	641644	860210	248717	740826
A0AVT1	UBA6	Ubiquitin-like modifier-activating enzyme 6	NFALLGVGTSK	989355	3.84971e+06	1.13818e+06	515514	2.11105e+06	455817
A0AVT1	UBA6	Ubiquitin-like modifier-activating enzyme 6	GMITVTDPDLIEK	947279	1178629	1.53299e+06	430101	318710	767876
A0AVT1	UBA6	Ubiquitin-like modifier-activating enzyme 6	CLANLRPLLDSGTMGTK	1.08748e+06	1.4687e+06	1.5453e+06	1.09491e+06	1.08271e+06	903725
A0AVT1	UBA6	Ubiquitin-like modifier-activating enzyme 6	CLANLRPLLDSGTMGTK	2397452	3.12406e+06	4.0997e+06	1.74415e+06	635786	2.30643e+06
A0AVT1	UBA6	Ubiquitin-like modifier-activating enzyme 6	SFPAAIEHTIQWAR	92919.3	178830	367387	63000.9	150380	289158
A0AVT1	UBA6	Ubiquitin-like modifier-activating enzyme 6	DKFESSFSHKPSLFNK	1371698	1822338	1786205	696293	1.19e+06	786006
A0AVT1	UBA6	Ubiquitin-like modifier-activating enzyme 6	IQSGHSLEGCFQVIK	899761	1.18715e+06	501493	645763	132175	513860
A0AVT1	UBA6	Ubiquitin-like modifier-activating enzyme 6	NWSQCVELAR	1.85151e+07	16045662	1.35052e+07	1.06285e+07	7.23398e+06	1.4459e+07
A0AVT1	UBA6	Ubiquitin-like modifier-activating enzyme 6	LKDGSLFWQSPK	3.3493e+06	3.78969e+06	4.34681e+06	1.55235e+06	4.07878e+06	4.99601e+06
A0AVT1	UBA6	Ubiquitin-like modifier-activating enzyme 6	DGSLFWQSPK	1.27542e+07	1.49607e+07	15501628	878982	3.5171e+06	1.13416e+07
A0AVT1	UBA6	Ubiquitin-like modifier-activating enzyme 6	NAIFQLEK	2.8006e+06	2.51755e+06	2.72968e+06	1.12452e+06	811854	3.11924e+06
A0AVT1	UBA6	Ubiquitin-like modifier-activating enzyme 6	IIPAIATTTATVSGLVALEMIK	2.50801e+07	32260226	3.31404e+07	1.72218e+07	1.8968e+07	1.96235e+07
A0AVT1	UBA6	Ubiquitin-like modifier-activating enzyme 6	YGIEPTMVVQGVK	900318	871640	1069159	418694	469327	498023
A0AVT1	UBA6	Ubiquitin-like modifier-activating enzyme 6	MLYVPVMPGHAK	1.31849e+06	973694	1.26265e+06	1.00608e+06	447083	802693
A0AVT1	UBA6	Ubiquitin-like modifier-activating enzyme 6	MLYVPVMPGHAK	3158860	5.04953e+06	4.52268e+06	1.73577e+06	4.1739e+06	3.89555e+06
A0AVT1	UBA6	Ubiquitin-like modifier-activating enzyme 6	MLYVPVMPGHAK	1240080	1201729	975572	1.0924e+06	194130	331210
A0AVT1	UBA6	Ubiquitin-like modifier-activating enzyme 6	MLYVPVMPGHAK	1.28977e+06	1.13454e+06	1.03002e+06	474925	470505	406333
A0FGR8	ESYT2	Extended synaptotagmin-2	LFRETIEPAVR	2169690	2.52287e+06	3261750	260013	650228	422808
A0FGR8	ESYT2	Extended synaptotagmin-2	GANTHLSTFSFTK	1.17952e+06	1.04805e+06	1.29829e+06	745043	486008	953177
A0FGR8	ESYT2	Extended synaptotagmin-2	VLTDIKADK	1.15256e+07	8.7993e+06	9.35674e+06	6.41153e+06	2.35638e+06	2.32974e+06
A0FGR8	ESYT2	Extended synaptotagmin-2	ISSNPNPVVQMSVGHK	1232394	1.60063e+06	1276457	637348	551488	378058
A0FGR8	ESYT2	Extended synaptotagmin-2	AQPPEAGPQGLHDLGR	3.22893e+06	3.57112e+06	4.02896e+06	1.55468e+06	952414	1.45135e+06
A0FGR8	ESYT2	Extended synaptotagmin-2	NKLIVVVHACR	604365	540160	526421	284487	282273	190214
A0FGR8	ESYT2	Extended synaptotagmin-2	LIVVVHACR	880554	3.01002e+06	1.65612e+06	580144	3.22094e+06	1.55812e+06
A0FGR8	ESYT2	Extended synaptotagmin-2	VLVALASEELAK	2.89092e+06	1.67228e+06	1848439	1.14115e+06	547508	1.24495e+06
A0JNW5	UH1BL	UHRF1-binding protein 1-like	SLSEAIEK	1.77496e+06	1961489	2.78733e+06	194556	627184	2.51529e+06
A0JNW5	UH1BL	UHRF1-binding protein 1-like	ISEDESSGLVYK	573934	456237	426931	567687	148940	218121
A0JNW5	UH1BL	UHRF1-binding protein 1-like	FESGPGAVIHSLLAEK	1.26142e+06	1044744	1.25055e+06	852747	528050	543988
A0JNW5	UH1BL	UHRF1-binding protein 1-like	DSHMLNTGNDLKENVK	1.8211e+06	2.02145e+06	1988931	1.08508e+06	809752	1.43762e+06
A0JNW5	UH1BL	UHRF1-binding protein 1-like	EQLMEENESLKQELAK	981844	518158	739660	772881	153514	356120
A0MZ66	SHOT1	Shootin-1	EQAIGEYEDLRAENQK	748958	493701	467416	109481	201004	74879
A0MZ66	SHOT1	Shootin-1	ELRDQIVSVQEEK	1.7437e+06	2.06512e+06	1952954	459821	1.17347e+06	940214
A0MZ66	SHOT1	Shootin-1	KILAIELENLK	2.92894e+06	3.09695e+06	1634267	2.40601e+06	4.54569e+06	1.56274e+06
A0MZ66	SHOT1	Shootin-1	ILAIELENLK	1.3554e+06	1.44966e+06	2.12117e+06	369110	732320	1.85725e+06
A0MZ66	SHOT1	Shootin-1	SKLVEVIEEVNK	2020875	791423	3.53672e+06	2.56155e+06	547635	2.35929e+06
A0MZ66	SHOT1	Shootin-1	LVEVIEEVNK	2.51729e+06	2965255	2937691	1.44967e+06	1.64351e+06	2.80681e+06
A0MZ66	SHOT1	Shootin-1	LVEVIEEVNKVK	1603462	1628737	1666320	623178	697185	865718
A0MZ66	SHOT1	Shootin-1	TVLNSEVLEQRK	889846	1.05198e+06	1008095	494414	234695	541070
A0MZ66	SHOT1	Shootin-1	TVLNSEVLEQR	3.95361e+06	4798008	3.47191e+06	2.03306e+06	2.9262e+06	2.02901e+06
A0MZ66	SHOT1	Shootin-1	KAESFAQEMFIEQNK	6106448	5.92067e+06	5.26013e+06	3.89075e+06	3.60412e+06	2.35541e+06
A0MZ66	SHOT1	Shootin-1	ALDENAKLTQQLEEER	1725113	1.9679e+06	2.34114e+06	218853	818258	2.67471e+06
A0MZ66	SHOT1	Shootin-1	LTQQLEEER	865057	1.20801e+06	553365	909343	1.3386e+06	477681
A0MZ66	SHOT1	Shootin-1	NLKHSVDELQK	2.66087e+06	2.94369e+06	1.43781e+06	2.07149e+06	3.25065e+06	589433
A0MZ66	SHOT1	Shootin-1	ATQPETTEEVTDLKR	1.73947e+06	2.01148e+06	2.67176e+06	908337	894617	1.68587e+06
A0MZ66	SHOT1	Shootin-1	QAVEEMMDR	589592	462028	596840	147618	219993	324433
A0MZ66	SHOT1	Shootin-1	KVTAEADSSSPTGILATSESK	832414	763677	571545	142485	374152	457601
A0MZ66	SHOT1	Shootin-1	VTAEADSSSPTGILATSESK	2.32776e+06	2212701	1.34633e+06	1.62011e+06	3.3774e+06	1.45328e+06
A0MZ66	SHOT1	Shootin-1	SMPVLGSVSSVTK	1.12392e+06	1374935	704440	775721	250858	551942
A0MZ66	SHOT1	Shootin-1	TLEAEFNSPSPPTPEPGEGPR	1.7212e+06	920460	3.03459e+06	1.46961e+06	528280	4.52843e+06
A0MZ66	SHOT1	Shootin-1	VTFQPPSSIGCR	626323	1.00431e+06	1.01353e+06	340540	568582	593736
A0MZ66	SHOT1	Shootin-1	QAEPVVVLDPVSTHEPQTK	751304	519302	444949	615878	228180	358164
A1A4S6	RHG10	Rho GTPase-activating protein 10	IRAHEAELER	64575	152443	32104	70363	110380	28419.7
A1A4S6	RHG10	Rho GTPase-activating protein 10	CIDASLREFSNFLK	3.82057e+06	3.79959e+06	4150410	1.99387e+06	2.00958e+06	3.01812e+06
A1A4S6	RHG10	Rho GTPase-activating protein 10	DSHLQEADIQVEQNR	1942022	2.0405e+06	2795691	1.19228e+06	1.6168e+06	1.28101e+06
A1A4S6	RHG10	Rho GTPase-activating protein 10	SEVEELMNK	1.98286e+06	2.29621e+06	1.30341e+06	1.64387e+06	1.24499e+06	1.11503e+06
A1A4S6	RHG10	Rho GTPase-activating protein 10	RPAPFGSSWVK	1.82084e+06	1580884	1491623	1.51557e+06	785267	831621
A1A4S6	RHG10	Rho GTPase-activating protein 10	KFNMIPFEHR	684541	1395301	1.30213e+06	552866	843913	492685
A1A4S6	RHG10	Rho GTPase-activating protein 10	SGGKLGDGEVFFLK	1.95844e+06	1.66494e+06	1.98949e+06	851178	766216	994971
A1A4S6	RHG10	Rho GTPase-activating protein 10	LGDGEVFFLK	1335849	1.21675e+06	899029	882016	457473	501983
A1A4S6	RHG10	Rho GTPase-activating protein 10	MGFTIIR	829675	765496	1068437	388930	575621	714833
A1A4S6	RHG10	Rho GTPase-activating protein 10	LLSMLMDVK	1494855	3988384	1679112	873905	3.89702e+06	582848
A1A4S6	RHG10	Rho GTPase-activating protein 10	LLSMLMDVK	1254820	894446	1.12395e+06	695129	464094	1.06797e+06
A1A4S6	RHG10	Rho GTPase-activating protein 10	TCNEVDLENSADWEVK	5162093	2.75957e+06	2422641	4.83619e+06	2.16506e+06	3.20449e+06
A1A4S6	RHG10	Rho GTPase-activating protein 10	VNAIHFLVHK	5371236	2.45136e+06	1541205	6.15146e+06	1.93818e+06	781458
A1A4S6	RHG10	Rho GTPase-activating protein 10	NKEMLDILVK	882822	659966	1480576	220404	438577	1.35414e+06
A1A4S6	RHG10	Rho GTPase-activating protein 10	EMLDILVK	1245800	432931	497746	1.00876e+06	157135	198738
A1A4S6	RHG10	Rho GTPase-activating protein 10	EPGWLEGTLNGKR	4.20695e+06	4754392	3.99296e+06	2.00823e+06	1.47073e+06	941444
A1L0T0	ILVBL	Acetolactate synthase-like protein	HGGENVAAVLR	1.31966e+06	1.4306e+06	1.17892e+06	1.30452e+06	933169	204494
A1L0T0	ILVBL	Acetolactate synthase-like protein	GALQAVDQLSLFRPLCK	2.32885e+07	2.24384e+07	26644513	1.99391e+07	1.4548e+07	1.62196e+07
A1L0T0	ILVBL	Acetolactate synthase-like protein	HKIPVMALVGNDAGWTQISR	4364000	1.3346e+06	4.60632e+06	3.48152e+06	955294	5.27056e+06
A1L0T0	ILVBL	Acetolactate synthase-like protein	DGHPVVVNILIGR	704260	401623	624145	433464	261554	406700
A2A288	ZC12D	Probable ribonuclease ZC3H12D	TGSRPGALEHPAAPR	378072	300363	563044	95018.5	128405	309882
A2A288	ZC12D	Probable ribonuclease ZC3H12D	GPGTALEEDFR	1.04325e+07	15998660	7.94764e+06	1.03224e+07	9.66694e+06	2.08992e+06
A2RRP1	NBAS	Neuroblastoma-amplified sequence	QGQEQDGIFK	635654	2.11623e+06	2.62191e+06	368976	943781	3.47307e+06
A2RRP1	NBAS	Neuroblastoma-amplified sequence	LLGLAELLR	2863801	274962	3126691	2.57317e+06	346391	521772
A2RRP1	NBAS	Neuroblastoma-amplified sequence	AVLQAVSDGQWWKK	1255319	1708907	1.35066e+06	441198	982539	404554
A2RRP1	NBAS	Neuroblastoma-amplified sequence	LFWTGDPHLIK	1.31577e+06	2.07996e+06	1.60608e+06	906894	1.60243e+06	1.25272e+06
A2RRP1	NBAS	Neuroblastoma-amplified sequence	IVDHLLASLQQGR	1.43888e+06	1.50612e+06	859921	879730	963640	443705
A3KMH1	VWA8	von Willebrand factor A domain-containing protein 8	TLILEGLEK	37292291	2.56566e+07	2.97386e+07	3.87705e+07	4.16013e+07	4.9154e+07
A3KMH1	VWA8	von Willebrand factor A domain-containing protein 8	VNAGTLAVLQR	48740982	19163661	1.84934e+07	5.19333e+07	2.95603e+07	2.98353e+07
A3KMH1	VWA8	von Willebrand factor A domain-containing protein 8	SIFPIHPSFR	1334393	1.06191e+06	1.34637e+06	726670	620288	534846
A4D1P6	WDR91	WD repeat-containing protein 91	VGFLSSLLPQSK	25015574	22962297	2.16744e+07	1.67037e+07	9.32691e+06	1.27888e+07
A4D1P6	WDR91	WD repeat-containing protein 91	LSPAQGPPQPQSSAKK	1057552	799288	896790	470020	472232	166897
A4D1P6	WDR91	WD repeat-containing protein 91	VASLDVDGVIK	4707883	5.27778e+06	5.22318e+06	2.41681e+06	4.12103e+06	3.10985e+06
A4D1P6	WDR91	WD repeat-containing protein 91	LLLLGSGVGTVR	2253697	2.50134e+06	2848327	1.03792e+06	1.7479e+06	2.67564e+06
A5YKK6	CNOT1	CCR4-NOT transcription complex subunit 1	SLKPAPHLFAQLSK	621727	594684	1066929	434802	354371	1.11976e+06
A5YKK6	CNOT1	CCR4-NOT transcription complex subunit 1	CPVVLAPLLYPEKR	1080084	653178	472245	1.10189e+06	240665	320875
A5YKK6	CNOT1	CCR4-NOT transcription complex subunit 1	LAEVGQYEQVK	666001	649371	758447	402792	219641	182577
A5YKK6	CNOT1	CCR4-NOT transcription complex subunit 1	ILDVAQDLK	3.38469e+06	5040106	3314317	1.03072e+06	3.04265e+06	2.82461e+06
A5YKK6	CNOT1	CCR4-NOT transcription complex subunit 1	LGTSGLNQPTFQQSK	714597	682602	1016894	377267	345620	598339
A5YKK6	CNOT1	CCR4-NOT transcription complex subunit 1	IVEPPENIQEK	12768076	1.1945e+07	9887791	5.68523e+06	4.01495e+06	4.69863e+06
A5YKK6	CNOT1	CCR4-NOT transcription complex subunit 1	NKPILHTDLDVK	1.51814e+06	1.18628e+06	1315638	729544	588576	898164
A5YKK6	CNOT1	CCR4-NOT transcription complex subunit 1	NLDEQLSAPK	1.36459e+07	7.37062e+06	1.89874e+07	9.07289e+06	9.9564e+06	1.70627e+07
A5YKK6	CNOT1	CCR4-NOT transcription complex subunit 1	AVQELVHPVVDR	1648959	1.61923e+06	2.22121e+06	1.17831e+06	1.17478e+06	786608
A5YKK6	CNOT1	CCR4-NOT transcription complex subunit 1	IAMTTCEQIVR	4472197	6.83504e+06	3535518	3.41326e+06	4.15561e+06	2.64941e+06
A5YKK6	CNOT1	CCR4-NOT transcription complex subunit 1	QLAVYEEFAR	2.00649e+06	1.47288e+06	1241107	2.16159e+06	764042	769745
A5YKK6	CNOT1	CCR4-NOT transcription complex subunit 1	QAWATDDVAQIYDK	1.32503e+06	1.90925e+06	2.42154e+06	1.27018e+06	2.00189e+06	2.30507e+06
A5YKK6	CNOT1	CCR4-NOT transcription complex subunit 1	DAIAALGLLQK	170025	98253.3	196859	100185	50943	110993
A5YKK6	CNOT1	CCR4-NOT transcription complex subunit 1	AFSAFVGQMHQQGILK	1.6805e+06	1.57545e+06	1.47843e+06	869198	766960	937851
A5YKK6	CNOT1	CCR4-NOT transcription complex subunit 1	NLILSAFPR	823285	844635	922880	325307	296328	353031
A5YKK6	CNOT1	CCR4-NOT transcription complex subunit 1	ILTNFTGVMPPQFKK	1244514	2.27758e+06	1.886e+06	240512	1.93007e+06	1.09231e+06
A5YKK6	CNOT1	CCR4-NOT transcription complex subunit 1	SPVTFLSDLR	671797	240892	152919	561962	83892.2	78436.9
A6NC98	CC88B	Coiled-coil domain-containing protein 88B	LSDGALLLR	1.71645e+06	2119410	1.31793e+06	1.08083e+06	1.17212e+06	823419
A6NC98	CC88B	Coiled-coil domain-containing protein 88B	VLGIIAPSSR	2.55792e+06	1652473	2229347	1.66021e+06	573928	1.21142e+06
A6NC98	CC88B	Coiled-coil domain-containing protein 88B	APAEGPSHHLALQLANAK	4.16422e+06	4.71208e+06	3.15614e+06	2.10708e+06	1.8106e+06	2.51714e+06
A6NC98	CC88B	Coiled-coil domain-containing protein 88B	LRQEAQALSGQAK	2681031	1.45338e+06	2856602	2.67666e+06	879507	2.18473e+06
A6NC98	CC88B	Coiled-coil domain-containing protein 88B	ALLEEQLEAAR	1.83888e+06	5321441	2.0085e+06	774573	1.0972e+06	1.17942e+06
A6NC98	CC88B	Coiled-coil domain-containing protein 88B	LGEAHAELDSLR	474123	557702	417274	323681	468127	227223
A6NC98	CC88B	Coiled-coil domain-containing protein 88B	IQAPQLLGGETEGR	1.74628e+06	2.46392e+06	1.79229e+06	1.1701e+06	422092	762651
A6NC98	CC88B	Coiled-coil domain-containing protein 88B	KAEALGDELEAQAR	699161	801474	779513	638228	1.02594e+06	846707
A6NC98	CC88B	Coiled-coil domain-containing protein 88B	EALVEALAAAGR	659870	585161	568841	273180	325444	244420
A6NC98	CC88B	Coiled-coil domain-containing protein 88B	AEPQLVETQNVR	61162676	4.76849e+07	6.45731e+07	5.03779e+07	1.37735e+07	5.32618e+07
A6NC98	CC88B	Coiled-coil domain-containing protein 88B	SVLEIQGQELHR	1.69733e+06	1.48373e+06	1.92033e+06	1.19359e+06	894425	1.12274e+06
A6NC98	CC88B	Coiled-coil domain-containing protein 88B	LEVLEEEVR	7256337	1949539	8.12508e+06	8.15443e+06	1.05268e+06	9.82124e+06
A6NC98	CC88B	Coiled-coil domain-containing protein 88B	ESNQQLDLSACR	362783	349543	291584	194807	229600	158253
A6NC98	CC88B	Coiled-coil domain-containing protein 88B	VLEPVPLPR	866736	907687	922189	509830	237160	474318
A6NC98	CC88B	Coiled-coil domain-containing protein 88B	EADGTGSPSPAPMRR	3158118	1100041	441820	4.39485e+06	1.37533e+06	232143
A6NDG6	PGP	Phosphoglycolate phosphatase	GETAVPGAPEALR	1049190	1085455	1.22996e+06	589794	619896	888439
A6NDG6	PGP	Phosphoglycolate phosphatase	AVVVGFDPHFSYMK	2.16978e+06	3.83223e+06	2.86817e+06	3.0456e+06	5.1483e+06	2.10165e+06
A6NDG6	PGP	Phosphoglycolate phosphatase	FIAGTGCLVR	1.28233e+06	1.34234e+06	1.61962e+06	832754	810746	776473
A6NDG6	PGP	Phosphoglycolate phosphatase	FIFDCVSQEYGINPER	896186	932159	1.00013e+06	309683	427394	463539
A6NDG6	PGP	Phosphoglycolate phosphatase	TILTLTGVSTLGDVK	2.43268e+06	2.75633e+06	3.00393e+06	923706	893697	1.87757e+06
A6NDG6	PGP	Phosphoglycolate phosphatase	MVPDFYVDSIADLLPALQG	713748	1.08129e+06	1880822	474763	788274	945338
A6NHR9	SMHD1	Structural maintenance of chromosomes flexible hinge domain-containing protein 1	ACVCQTLGISPEEK	369366	261793	367563	166510	313505	235702
A6NHR9	SMHD1	Structural maintenance of chromosomes flexible hinge domain-containing protein 1	IDFLPHYDTLVK	2.23344e+06	2490751	2204398	1.3239e+06	1.37966e+06	2.3432e+06
A6NHR9	SMHD1	Structural maintenance of chromosomes flexible hinge domain-containing protein 1	SLNSDISYFGVGGK	1.04959e+06	1.23659e+06	1.78954e+06	351285	591945	1.91537e+06
A6NHR9	SMHD1	Structural maintenance of chromosomes flexible hinge domain-containing protein 1	NKEAIYSGYIR	1.66965e+06	1.81853e+06	1397673	1.26043e+06	1.30814e+06	926742
A6NHR9	SMHD1	Structural maintenance of chromosomes flexible hinge domain-containing protein 1	NRKPSDSVHITNDDER	975796	1.13616e+06	1054244	342778	326827	718574
A6NHR9	SMHD1	Structural maintenance of chromosomes flexible hinge domain-containing protein 1	FLHHLIIEEK	2485888	2.22485e+06	1742675	1.25626e+06	1.23955e+06	1.20948e+06
A6NHR9	SMHD1	Structural maintenance of chromosomes flexible hinge domain-containing protein 1	VTLPGLKEDSQILK	1.50851e+06	1.46156e+06	1702025	711608	716737	756052
A6NHR9	SMHD1	Structural maintenance of chromosomes flexible hinge domain-containing protein 1	TTFQENTQSISVR	2.23134e+06	2.12229e+06	2.94283e+06	1.41589e+06	983396	1.77572e+06
A6NHR9	SMHD1	Structural maintenance of chromosomes flexible hinge domain-containing protein 1	LMILPDPEKPVR	1.25695e+06	928672	644864	296779	552678	174189
A6NHR9	SMHD1	Structural maintenance of chromosomes flexible hinge domain-containing protein 1	LSTSGNRPPANAETFSCNK	1.39598e+06	1244677	1.3028e+06	763986	662651	893530
A6NHR9	SMHD1	Structural maintenance of chromosomes flexible hinge domain-containing protein 1	LYFKPIGDPVFAR	2.12844e+07	20302356	19956116	1.40684e+07	1.03383e+07	1.29971e+07
A6NIL9	CRAS1	Putative uncharacterized protein CRYM-AS1	FMVLLWK	1.76237e+06	1.19282e+06	1.02548e+06	757186	1.23886e+06	593358
A6NIL9	CRAS1	Putative uncharacterized protein CRYM-AS1	FMVLLWK	868610	1.29937e+06	2.52493e+06	552605	516506	1.16087e+06
A8MXV4	NUD19	Nucleoside diphosphate-linked moiety X motif 19, mitochondrial	FGLGPAPFSR	1.15575e+06	3243541	2.04639e+06	477439	3.1369e+06	1.40233e+06
A8MXV4	NUD19	Nucleoside diphosphate-linked moiety X motif 19, mitochondrial	EAFEEAGVLLLRPR	876431	799804	911107	593074	304889	540850
A8MXV4	NUD19	Nucleoside diphosphate-linked moiety X motif 19, mitochondrial	LANFASLSDLHK	2003820	3.32665e+06	4046398	1.45225e+06	1.35802e+06	2.68763e+06
B0I1T2	MYO1G	Unconventional myosin-Ig	STCVLEAFGNAR	3.44456e+06	1.64375e+06	2.28204e+06	3.80787e+06	1.05787e+06	1.82195e+06
B0I1T2	MYO1G	Unconventional myosin-Ig	VIGFSPEEVESVHR	2.07511e+06	1.57178e+06	1.73086e+06	1.39815e+06	352064	641286
B0I1T2	MYO1G	Unconventional myosin-Ig	EGLAVAEEALVDHVAELTATPR	595681	789626	649169	427675	541250	329496
B0I1T2	MYO1G	Unconventional myosin-Ig	DFLFQDFKR	760959	558724	292973	1.09422e+06	693050	119296
B0I1T2	MYO1G	Unconventional myosin-Ig	VGELVGVLAAHCQGEGR	904049	1.12136e+06	1.72355e+06	538831	543335	1.17809e+06
C9JLW8	F195B	Protein FAM195B	SPPSSSEIFTPAHEENVR	1.47067e+06	1.05776e+06	12173882	551820	486795	1.88757e+07
C9JLW8	F195B	Protein FAM195B	GLVEEYVEKVPNPSLK	267434	189924	206709	350417	103427	96467.1
C9JLW8	F195B	Protein FAM195B	TFKPIDLSDLK	957343	1.22103e+06	1253943	351755	675505	870862
O00116	ADAS	Alkyldihydroxyacetonephosphate synthase, peroxisomal	RAASAATAAPTATPAAQESGTIPK	263150	225173	349587	78036.8	130341	195729
O00116	ADAS	Alkyldihydroxyacetonephosphate synthase, peroxisomal	AASAATAAPTATPAAQESGTIPK	449710	1190992	514958	95954.5	834130	497923
O00116	ADAS	Alkyldihydroxyacetonephosphate synthase, peroxisomal	RYPLSGMGLPTFK	4.33903e+06	4.81054e+06	6101950	2.31339e+06	2.02149e+06	3.978e+06
O00116	ADAS	Alkyldihydroxyacetonephosphate synthase, peroxisomal	RYPLSGMGLPTFK	635419	870240	1.1229e+06	496298	366691	694580
O00116	ADAS	Alkyldihydroxyacetonephosphate synthase, peroxisomal	YPLSGMGLPTFK	889589	666968	856156	209468	334775	712235
O00116	ADAS	Alkyldihydroxyacetonephosphate synthase, peroxisomal	YPLSGMGLPTFK	2.51353e+06	2.47125e+06	2942286	620829	2.20584e+06	2.116e+06
O00116	ADAS	Alkyldihydroxyacetonephosphate synthase, peroxisomal	AHGHCLHEIFLLR	1786508	2166457	3.37793e+06	1.12635e+06	736025	2.80609e+06
O00116	ADAS	Alkyldihydroxyacetonephosphate synthase, peroxisomal	IPDIVLWPTCHDDVVK	735371	660454	805923	503861	475513	552420
O00116	ADAS	Alkyldihydroxyacetonephosphate synthase, peroxisomal	TIISLDTSQMNR	1.17585e+06	1.02729e+06	926269	788422	696913	463910
O00116	ADAS	Alkyldihydroxyacetonephosphate synthase, peroxisomal	NIYGNIEDLVVHIK	217496	230704	261905	83368.5	145375	249997
O00116	ADAS	Alkyldihydroxyacetonephosphate synthase, peroxisomal	FGGLAAGEDNGQR	1.86896e+06	2352478	2369521	712177	1.35061e+06	1.29407e+06
O00116	ADAS	Alkyldihydroxyacetonephosphate synthase, peroxisomal	GVQFAPFSTCR	1.45126e+06	1.81842e+06	1.49283e+06	727344	1.3626e+06	553554
O00116	ADAS	Alkyldihydroxyacetonephosphate synthase, peroxisomal	ESISDVGFGMLK	1.91069e+06	1.77125e+06	1.95245e+06	1.02315e+06	977650	724910
O00116	ADAS	Alkyldihydroxyacetonephosphate synthase, peroxisomal	SVKEYVDPNNIFGNR	1.20956e+06	1606726	1.71143e+06	742170	729364	773158
O00116	ADAS	Alkyldihydroxyacetonephosphate synthase, peroxisomal	EYVDPNNIFGNR	9103655	1.04077e+07	8.58623e+06	1.33116e+07	1.46298e+07	8.21141e+06
O00139	KIF2A	Kinesin-like protein KIF2A	FTARPLVETIFER	1.15752e+06	1.28367e+06	725620	341209	746120	192071
O00139	KIF2A	Kinesin-like protein KIF2A	DVFLMLK	2267160	1843516	1.94196e+06	887638	1.67755e+06	543776
O00139	KIF2A	Kinesin-like protein KIF2A	VLEDGKQQVQVVGLQER	1.12303e+06	1.49708e+06	1029960	593933	1.00409e+06	760836
O00139	KIF2A	Kinesin-like protein KIF2A	QQVQVVGLQER	2307805	1133162	1440769	2.53253e+06	879112	842276
O00139	KIF2A	Kinesin-like protein KIF2A	SHAVFQIILR	1.4345e+06	1.10635e+06	1.4187e+06	789513	551795	583787
O00139	KIF2A	Kinesin-like protein KIF2A	FSLIDLAGNER	1907258	2.16412e+06	2569684	641011	1.26643e+06	1.30819e+06
O00139	KIF2A	Kinesin-like protein KIF2A	IDILTELR	492488	561781	765986	218432	357084	161953
O00139	KIF2A	Kinesin-like protein KIF2A	IDILTELRDK	787810	706974	810151	366199	292028	705972
O00148	DX39A	ATP-dependent RNA helicase DDX39A	VSVFFGGLSIK	1.88592e+06	1.92025e+07	11707808	1.417e+06	2.98514e+06	1.72791e+07
O00148	DX39A	ATP-dependent RNA helicase DDX39A	NCPHVVVGTPGR	991066	1.09988e+06	988528	673195	721741	243131
O00151	PDLI1	PDZ and LIM domain protein 1	LVGGKDFEQPLAISR	1.41348e+06	3.28046e+06	3.62073e+06	1.46265e+06	2.82796e+06	5.17772e+06
O00151	PDLI1	PDZ and LIM domain protein 1	IKGCTDNLTLTVAR	819309	643623	1272806	265582	347559	1.05197e+06
O00151	PDLI1	PDZ and LIM domain protein 1	GCTDNLTLTVAR	7337802	2.07984e+06	478356	1.16364e+07	1.44612e+06	105275
O00151	PDLI1	PDZ and LIM domain protein 1	VAASIGNAQKLPMCDK	514616	169601	770310	408353	54941.9	52770.8
O00151	PDLI1	PDZ and LIM domain protein 1	CGTGIVGVFVK	601401	791522	774543	291665	639223	292912
O00151	PDLI1	PDZ and LIM domain protein 1	VTPPEGYEVVTVFPK	953588	744204	528991	280567	434022	225268
O00154	BACH	Cytosolic acyl coenzyme A thioester hydrolase	IMRPDDANVAGNVHGGTILK	2061583	1.91416e+06	1.80468e+06	1.27038e+06	1.19233e+06	1.34879e+06
O00154	BACH	Cytosolic acyl coenzyme A thioester hydrolase	MIEEAGAIISTR	6.49278e+07	7.0081e+07	1.25818e+08	5.70726e+07	5.90576e+07	6.14382e+07
O00154	BACH	Cytosolic acyl coenzyme A thioester hydrolase	ATLWYVPLSLK	1.73236e+06	1.22997e+06	1498605	728696	730028	1.25158e+06
O00154	BACH	Cytosolic acyl coenzyme A thioester hydrolase	NVDKVLEVPPVVYSR	2.00993e+06	2.0548e+06	2360034	1.32797e+06	875336	858708
O00154	BACH	Cytosolic acyl coenzyme A thioester hydrolase	VLEVPPVVYSR	3.88604e+06	3700001	4463288	1.80092e+06	2.68319e+06	2.49593e+06
O00154	BACH	Cytosolic acyl coenzyme A thioester hydrolase	YEAQKLER	791697	648190	1.66669e+06	148653	387135	849818
O00154	BACH	Cytosolic acyl coenzyme A thioester hydrolase	LMDEVAGIVAAR	1859785	1.88533e+06	1916744	965858	925366	1.51858e+06
O00154	BACH	Cytosolic acyl coenzyme A thioester hydrolase	LMDEVAGIVAAR	1.27481e+06	601293	1258714	731748	164067	593432
O00154	BACH	Cytosolic acyl coenzyme A thioester hydrolase	TNIVTASVDAINFHDK	1787426	1.84821e+06	1.58713e+06	592309	756015	820993
O00154	BACH	Cytosolic acyl coenzyme A thioester hydrolase	KGCVITISGR	2730447	3.21764e+06	2.19695e+06	2.7893e+06	1.65623e+06	859494
O00154	BACH	Cytosolic acyl coenzyme A thioester hydrolase	AASAFFTYVSLSQEGR	246751	151744	183568	228403	104774	103393
O00159	MYO1C	Unconventional myosin-Ic	DQAVMISGESGAGK	27684388	2.5734e+07	2.78157e+07	1.56497e+07	1.38565e+07	1.78306e+07
O00159	MYO1C	Unconventional myosin-Ic	GAPVGGHILSYLLEK	865552	1.27569e+06	1123345	562980	1.31259e+06	865632
O00159	MYO1C	Unconventional myosin-Ic	NPQSYLYLVK	6.71883e+06	2694344	2.38498e+06	5.28749e+06	1.06436e+06	1.36671e+06
O00159	MYO1C	Unconventional myosin-Ic	LLSVEGSTLR	1.81428e+06	2025819	1110877	889465	1.34099e+06	753791
O00159	MYO1C	Unconventional myosin-Ic	SLASKDVESPSWR	592458	824214	803958	534326	803182	354615
O00159	MYO1C	Unconventional myosin-Ic	IICDLVEEK	2.34002e+06	3.81938e+06	2.02638e+06	1.27063e+06	4.15902e+06	982590
O00159	MYO1C	Unconventional myosin-Ic	YLGLLENLR	1604746	1.72579e+06	1.95566e+06	655836	256590	968151
O00159	MYO1C	Unconventional myosin-Ic	HLGYKPEEYK	2503150	2439916	2685416	2.91381e+06	2.11346e+06	1.09994e+06
O00159	MYO1C	Unconventional myosin-Ic	TLFATEDALEVRR	3050940	2.32198e+06	3.70596e+06	1.66119e+06	1.08999e+06	2.57308e+06
O00159	MYO1C	Unconventional myosin-Ic	TSFLLNLR	996537	895084	943685	573139	357305	349302
O00159	MYO1C	Unconventional myosin-Ic	DNYPQSVPR	2257756	843580	1.75711e+06	929613	498008	1.15381e+06
O00159	MYO1C	Unconventional myosin-Ic	LGTDEISPR	4381802	4297227	6.08737e+06	419820	3.22372e+06	1.38877e+06
O00160	MYO1F	Unconventional myosin-If	QSGVDDMVLLPQITEDAIAANLR	1608010	2091156	2858809	714996	719346	2.00541e+06
O00160	MYO1F	Unconventional myosin-If	YIMGYISK	4.70124e+06	3.5402e+06	6.62776e+06	1.81631e+06	3.32973e+06	6.49151e+06
O00160	MYO1F	Unconventional myosin-If	YFEIQFSR	1.43142e+06	1.34953e+06	1.39884e+06	461831	903003	1.14081e+06
O00160	MYO1F	Unconventional myosin-If	NFHIYYQLLEGASQEQR	1.17259e+06	1.0026e+06	1051046	498147	438705	450897
O00160	MYO1F	Unconventional myosin-If	VESVDLLAFPAYLLGIDSGR	2.11929e+06	1.90458e+06	1.65338e+06	1.39297e+06	949725	594144
O00160	MYO1F	Unconventional myosin-If	LFDFLVEAINR	563908	485709	478000	364448	184529	85885.5
O00160	MYO1F	Unconventional myosin-If	WTPIQYFNNK	2.59734e+06	2044650	1.29164e+06	1.2341e+06	1.87115e+06	980282
O00160	MYO1F	Unconventional myosin-If	VVCDLIENK	3062740	2.44781e+06	5.14423e+06	1.18478e+06	1.498e+06	4.12279e+06
O00160	MYO1F	Unconventional myosin-If	KQANDLVATLMR	3.45239e+06	3.94191e+06	3.4777e+06	2.08705e+06	2.17405e+06	2.17875e+06
O00160	MYO1F	Unconventional myosin-If	QANDLVATLMR	4.31703e+06	4.592e+06	7.37086e+06	2.63802e+06	341662	4.20234e+06
O00160	MYO1F	Unconventional myosin-If	YAILTPETWPR	115968	217413	72197.7	84021.2	24585	40908
O00160	MYO1F	Unconventional myosin-If	AVNMEPDQYQMGSTK	832933	730722	678510	626324	143576	442189
O00160	MYO1F	Unconventional myosin-If	VFVKNPESLFLLEEVR	2.37696e+06	1.94431e+06	2.27528e+06	1.35761e+06	679389	1.22913e+06
O00160	MYO1F	Unconventional myosin-If	EEASNILLNKK	3.05072e+06	4.73634e+06	3.73083e+06	1.91585e+06	4.51118e+06	1.78662e+06
O00160	MYO1F	Unconventional myosin-If	NFVGDYLGLEERPELR	2.02866e+06	1.73255e+06	1.91137e+06	1.1287e+06	827644	526484
O00160	MYO1F	Unconventional myosin-If	ERVDFADSVTK	4.19335e+06	5141216	3.9115e+06	1.8216e+06	2.11397e+06	1.13826e+06
O00160	MYO1F	Unconventional myosin-If	VDFADSVTK	2.628e+06	2984601	3.18235e+06	694653	530536	1.51832e+06
O00160	MYO1F	Unconventional myosin-If	VDIQALR	2.35728e+06	1940033	1.7022e+06	1.25534e+06	1.51698e+06	1.40676e+06
O00160	MYO1F	Unconventional myosin-If	QDDFFILQEDAADSFLESVFK	3.88996e+06	1592603	5.02956e+06	5.18199e+06	1.12762e+06	7.36537e+06
O00160	MYO1F	Unconventional myosin-If	TEFVSLLCK	1.78687e+06	1574577	1.43712e+06	728209	473261	189088
O00160	MYO1F	Unconventional myosin-If	RPLPLTFSDTLQFR	1.91555e+06	1.9401e+06	1.83159e+06	435341	782493	729510
O00160	MYO1F	Unconventional myosin-If	TLTVSVGDGLPK	1.99711e+06	1673356	1.74593e+06	749155	1.02066e+06	1.12797e+06
O00160	MYO1F	Unconventional myosin-If	GGPLPLEIMSGGGTHRPPR	1.79682e+06	1.60688e+06	2.61532e+06	1.43113e+06	661790	1.92378e+06
O00160	MYO1F	Unconventional myosin-If	GGPLPLEIMSGGGTHRPPR	1.17351e+06	1843655	1.26817e+06	487105	1.96313e+06	726437
O00160	MYO1F	Unconventional myosin-If	LHGQEGLFPGNYVEKI	112413	104389	118206	89743.3	56029.1	10173.3
O00161	SNP23	Synaptosomal-associated protein 23	AHQITDESLESTR	1.64723e+06	1134969	1.09622e+06	1.6055e+06	852204	164661
O00161	SNP23	Synaptosomal-associated protein 23	AHQITDESLESTRR	1.1135e+06	6.18779e+06	6.29979e+06	655576	9.77276e+06	6.92665e+06
O00161	SNP23	Synaptosomal-associated protein 23	ILGLAIESQDAGIK	2.44956e+06	2.19748e+06	1.53856e+06	1.13542e+06	1.58838e+06	777056
O00161	SNP23	Synaptosomal-associated protein 23	IEEGLDQINK	335218	68923.7	205662	356349	42071.3	269374
O00161	SNP23	Synaptosomal-associated protein 23	IEEGLDQINKDMR	3.72698e+06	2.07054e+06	3.21818e+06	4.42915e+06	365313	1.10823e+06
O00161	SNP23	Synaptosomal-associated protein 23	TTWGDGGENSPCNVVSK	1064684	391584	951786	633314	247590	1.01539e+06
O00161	SNP23	Synaptosomal-associated protein 23	DMALNIGNEIDAQNPQIKR	2302809	2.16221e+06	2279419	1.43576e+06	813530	354104
O00170	AIP	AH receptor-interacting protein	VIQEGRGELPDFQDGTK	860924	742684	846710	555789	281413	676620
O00170	AIP	AH receptor-interacting protein	GELPDFQDGTK	2.02525e+06	1630649	1.70261e+06	1.30837e+06	757792	764921
O00170	AIP	AH receptor-interacting protein	FKLPVWETIVCTMR	2.90196e+06	706259	561488	2.94543e+06	459000	335811
O00170	AIP	AH receptor-interacting protein	EGEIAQFLCDIK	1.5218e+07	9.51258e+06	1.11553e+07	5.73176e+06	1.0405e+07	7.58101e+06
O00170	AIP	AH receptor-interacting protein	HVVLYPLVAK	622050	936730	993549	397134	846785	865395
O00170	AIP	AH receptor-interacting protein	NIAVGKDPLEGQR	881923	1171552	1.08282e+06	264567	651882	552945
O00170	AIP	AH receptor-interacting protein	VESPGTYQQDPWAMTDEEKAK	435430	564613	547285	101692	251520	477352
O00170	AIP	AH receptor-interacting protein	YYDAIACLK	1168117	1.17601e+06	1059756	535569	599626	509263
O00170	AIP	AH receptor-interacting protein	AHAAVWNAQEAQADFAK	1.28526e+06	1.28006e+06	1.0581e+06	671231	688249	437605
O00170	AIP	AH receptor-interacting protein	VLELDPALAPVVSR	4.38492e+06	3867740	3326772	2.35278e+06	2.25574e+06	2.0927e+06
O00178	GTPB1	GTP-binding protein 1	VGDNDFLEVR	1668671	2.93454e+06	2.29221e+06	620851	2.13965e+06	1.06217e+06
O00178	GTPB1	GTP-binding protein 1	STLLGVLTHGELDNGR	2925429	1.89547e+06	846422	2.66516e+06	676445	576508
O00178	GTPB1	GTP-binding protein 1	VITFIDLAGHEK	8.77753e+06	7.80445e+06	8982154	4.16109e+06	4.76357e+06	3.81237e+06
O00178	GTPB1	GTP-binding protein 1	MFLNLLSPR	2.20507e+06	1.19974e+06	1.35584e+06	1.37705e+06	869727	490594
O00178	GTPB1	GTP-binding protein 1	LLQTTNNSPMNSKPQQIK	1.15645e+06	1067786	1.09186e+06	696418	590862	750489
O00186	STXB3	Syntaxin-binding protein 3	IMLLDEFTTK	1.17082e+06	1.00064e+06	1.24492e+06	720996	361285	565880
O00186	STXB3	Syntaxin-binding protein 3	MTDLLEEGITVVENIYK	2522454	3.53425e+06	1811050	3.16645e+06	2.73084e+06	1.0168e+06
O00186	STXB3	Syntaxin-binding protein 3	ALYFITPTSK	1.15142e+07	1.43828e+06	5.02741e+06	1.72288e+07	938424	3.80165e+06
O00186	STXB3	Syntaxin-binding protein 3	SVDCFLHDFASK	1.392e+06	1.3031e+06	1.65691e+06	656655	345051	1.01496e+06
O00186	STXB3	Syntaxin-binding protein 3	THSQLLIIDR	1842761	383664	11806352	169650	529865	7.30458e+06
O00186	STXB3	Syntaxin-binding protein 3	EAILEEEDDLWVR	1400376	3.85445e+06	5341907	953578	4.27375e+06	2.23991e+06
O00186	STXB3	Syntaxin-binding protein 3	HIAVVLEEIPK	1816747	1.25185e+06	1175082	990864	904665	1.29638e+06
O00186	STXB3	Syntaxin-binding protein 3	TSLSALTQLMK	1.2145e+07	1.45211e+07	13695731	6.57405e+06	1.28225e+07	882549
O00186	STXB3	Syntaxin-binding protein 3	TEQDLALGTDAEGQKVK	3.53527e+06	3.04143e+06	3.16728e+06	1.63407e+06	1.7948e+06	2.11502e+06
O00186	STXB3	Syntaxin-binding protein 3	VLLPVLLNK	588949	595506	607274	272618	237684	219167
O00186	STXB3	Syntaxin-binding protein 3	SAEETFQLSR	2375089	2.20682e+06	3.51857e+06	1.19861e+06	1.70714e+06	1.46775e+06
O00186	STXB3	Syntaxin-binding protein 3	SCEVIIGSTHVLTPK	23240770	2.06785e+07	2.70811e+07	9.82795e+06	5.39722e+06	1.05821e+07
O00194	RB27B	Ras-related protein Rab-27B	LLALGDSGVGK	308263	552629	431851	177284	623862	367485
O00194	RB27B	Ras-related protein Rab-27B	AVETLLDLIMK	997087	688991	533787	306257	465418	775718
O00203	AP3B1	AP-3 complex subunit beta-1	GKNASELFPAVVK	2.70984e+06	11009185	9536764	279886	1.29374e+07	1.21493e+07
O00203	AP3B1	AP-3 complex subunit beta-1	NASELFPAVVK	2967865	1.93606e+06	2648035	1.8299e+06	1.10385e+06	1.89036e+06
O00203	AP3B1	AP-3 complex subunit beta-1	EASADLSPYVR	2.23721e+06	1.83882e+06	1.9652e+06	1.66905e+06	1.18159e+06	1.22541e+06
O00203	AP3B1	AP-3 complex subunit beta-1	EMLIEVIEK	1701279	1.53351e+06	1.8915e+06	586356	35062.4	942685
O00203	AP3B1	AP-3 complex subunit beta-1	SQDKQFAAATIQTIGR	5.43476e+06	8.02423e+06	1.05519e+07	3.85534e+06	1.07111e+07	2.6998e+06
O00203	AP3B1	AP-3 complex subunit beta-1	LLDSITVPVAR	1.57189e+06	1.32143e+06	1570115	960502	469814	831370
O00203	AP3B1	AP-3 complex subunit beta-1	ASILWLIGENCERVPK	1780468	1.32943e+06	3.17972e+06	1.22908e+06	576212	2.081e+06
O00203	AP3B1	AP-3 complex subunit beta-1	SFTSEDDLVK	1.72495e+07	4.78257e+06	5.20677e+06	1.03144e+07	1.59358e+06	2.49524e+06
O00203	AP3B1	AP-3 complex subunit beta-1	LQILNLGAK	1616752	1.59247e+06	1891526	1.26287e+06	1.58866e+06	941117
O00203	AP3B1	AP-3 complex subunit beta-1	LLTQYILNLGK	5.80374e+06	9.64251e+06	9.19931e+06	6.38478e+06	1.28528e+07	1.20533e+07
O00203	AP3B1	AP-3 complex subunit beta-1	GLAAHYFFPR	2.30153e+06	2.44431e+06	2117673	1.20707e+06	1.1452e+06	1.24588e+06
O00203	AP3B1	AP-3 complex subunit beta-1	KIENIHIGEK	447180	169387	563864	586238	135284	746786
O00203	AP3B1	AP-3 complex subunit beta-1	VVNVANVGAVPSGQDNIHR	1215903	970473	975098	503571	467409	520229
O00203	AP3B1	AP-3 complex subunit beta-1	EGSTAQLIINTEK	565224	517763	669403	343443	207682	314317
O00214	LEG8	Galectin-8	TVVVKGEVNANAK	802100	3.21686e+06	677440	467424	4.42672e+06	556364
O00214	LEG8	Galectin-8	SFNVDLLAGK	1.34602e+06	1.45838e+06	1.40972e+06	1.34168e+06	181909	1.48992e+06
O00217	NDUS8	NADH dehydrogenase [ubiquinone] iron-sulfur protein 8, mitochondrial	GLGMTLSYLFR	2.511e+06	790641	1081215	3.11408e+06	644098	593109
O00217	NDUS8	NADH dehydrogenase [ubiquinone] iron-sulfur protein 8, mitochondrial	EPATINYPFEK	1.01473e+07	4.36648e+06	3.66286e+06	1.11991e+07	2.14434e+06	3.21559e+06
O00221	IKBE	NF-kappa-B inhibitor epsilon	KGPDEAEESQYDSGIESLR	904480	574194	2.88105e+06	238431	378019	3.78145e+06
O00221	IKBE	NF-kappa-B inhibitor epsilon	CLLEGRPEPGR	325951	197099	432762	83128.6	50593.3	168217
O00221	IKBE	NF-kappa-B inhibitor epsilon	NQPLMELLLR	712956	575072	698192	562373	191083	342377
O00221	IKBE	NF-kappa-B inhibitor epsilon	TALHLAVETQER	1.66945e+06	1815264	642220	769046	772727	425761
O00221	IKBE	NF-kappa-B inhibitor epsilon	MLNGCTPLHLAAGR	790038	760441	1014239	306121	557785	542728
O00221	IKBE	NF-kappa-B inhibitor epsilon	GLMGISSTLCK	2913508	2397886	2310709	1.938e+06	1.36019e+06	1.29161e+06
O00231	PSD11	26S proteasome non-ATPase regulatory subunit 11	AQSLLSTDR	1.42301e+06	2.00874e+06	1.68453e+06	650261	720287	977076
O00231	PSD11	26S proteasome non-ATPase regulatory subunit 11	EASIDILHSIVK	2081964	2498034	2.4631e+06	1.69533e+06	1.61823e+06	3.72142e+06
O00231	PSD11	26S proteasome non-ATPase regulatory subunit 11	EASIDILHSIVKR	806960	742467	602553	425299	444509	210505
O00231	PSD11	26S proteasome non-ATPase regulatory subunit 11	EQSILELGSLLAK	1126723	951292	745491	868086	618110	527687
O00231	PSD11	26S proteasome non-ATPase regulatory subunit 11	TGQAAELGGLLK	378842	425315	326847	313501	260694	172409
O00231	PSD11	26S proteasome non-ATPase regulatory subunit 11	YVRPFLNSISK	1.11576e+06	944361	767290	754487	612514	541475
O00231	PSD11	26S proteasome non-ATPase regulatory subunit 11	LVSLYFDTKR	2.62614e+06	369929	533050	609874	163731	247507
O00231	PSD11	26S proteasome non-ATPase regulatory subunit 11	YQEALHLGSQLLR	6.15388e+06	3.0076e+06	6.55658e+06	5.93597e+06	2.13487e+06	6.45739e+06
O00231	PSD11	26S proteasome non-ATPase regulatory subunit 11	TTANAIYCPPK	1.59985e+06	1.44953e+06	2.40726e+06	874986	703982	1.73074e+06
O00231	PSD11	26S proteasome non-ATPase regulatory subunit 11	IMLNTPEDVQALVSGK	1.73702e+06	1684665	1.72034e+06	575457	712541	695207
O00231	PSD11	26S proteasome non-ATPase regulatory subunit 11	AELRDDPIISTHLAK	2669230	2.14608e+06	2.69325e+06	1.58595e+06	982749	1.17171e+06
O00231	PSD11	26S proteasome non-ATPase regulatory subunit 11	LYDNLLEQNLIR	723426	876270	733718	257950	532187	251822
O00231	PSD11	26S proteasome non-ATPase regulatory subunit 11	VIEPFSR	1.7843e+06	1263229	1.35476e+06	1.13999e+06	389126	368646
O00231	PSD11	26S proteasome non-ATPase regulatory subunit 11	VQIEHISSLIK	849776	893330	1.04848e+06	503023	445530	502148
O00231	PSD11	26S proteasome non-ATPase regulatory subunit 11	VVDSLYNK	1.00736e+06	537915	602226	901508	231823	322434
O00232	PSD12	26S proteasome non-ATPase regulatory subunit 12	MEVDYSATVDQR	3.73102e+06	7790673	6.38891e+06	2.28582e+06	5.91437e+06	5.98473e+06
O00232	PSD12	26S proteasome non-ATPase regulatory subunit 12	LQEVIETLLSLEK	612722	847200	853131	384450	482304	741825
O00232	PSD12	26S proteasome non-ATPase regulatory subunit 12	VEFILEQMR	1181782	705720	1.54143e+06	708119	427804	990821
O00232	PSD12	26S proteasome non-ATPase regulatory subunit 12	LFTTMELMR	2.33725e+06	1.54157e+07	13986319	1.83748e+06	2.61108e+07	1.89072e+07
O00232	PSD12	26S proteasome non-ATPase regulatory subunit 12	LFTTMELMR	2.01069e+06	2087072	2.59104e+06	1.45859e+06	1.0603e+06	1.68927e+06
O00232	PSD12	26S proteasome non-ATPase regulatory subunit 12	LFTTMELMR	3990884	2.36588e+06	1.62178e+06	3.98686e+06	921926	1.639e+06
O00232	PSD12	26S proteasome non-ATPase regulatory subunit 12	GSLESPATDVFGSTEEGEKR	788024	814563	671493	452854	504193	497875
O00232	PSD12	26S proteasome non-ATPase regulatory subunit 12	MAQLLDLSVDESEAFLSNLVVNK	1.64569e+06	2.3996e+06	2.10468e+06	784075	1.29161e+06	875317
O00232	PSD12	26S proteasome non-ATPase regulatory subunit 12	VDRLAGIINFQRPK	1.81911e+06	1.85948e+06	1665412	1.21798e+06	1.2455e+06	782014
O00232	PSD12	26S proteasome non-ATPase regulatory subunit 12	LAGIINFQRPK	536738	503842	585944	151087	335601	420103
O00232	PSD12	26S proteasome non-ATPase regulatory subunit 12	LNSLMSLVNK	2040114	5.09489e+06	2411024	1.20408e+06	2.80942e+06	2.45956e+06
O00232	PSD12	26S proteasome non-ATPase regulatory subunit 12	LNSLMSLVNK	170960	201773	162215	69188.5	88898.4	101211
O00232	PSD12	26S proteasome non-ATPase regulatory subunit 12	TTHLIAKEEMIHNLQ	7.99041e+06	5022559	8147117	4.56061e+06	1.9208e+06	8.27518e+06
O00233	PSMD9	26S proteasome non-ATPase regulatory subunit 9	KEEIEAQIK	1053160	946902	1.46631e+06	606522	587873	75456.8
O00233	PSMD9	26S proteasome non-ATPase regulatory subunit 9	ANYDVLESQK	5.15396e+06	693063	678569	8.11327e+06	289394	353256
O00233	PSMD9	26S proteasome non-ATPase regulatory subunit 9	GIGMNEPLVDCEGYPR	2.85527e+06	2955035	2.48432e+06	2.96065e+06	1.21361e+06	1.6621e+06
O00233	PSMD9	26S proteasome non-ATPase regulatory subunit 9	SDVDLYQVR	2.29533e+06	2.30516e+06	2.49944e+06	1.31071e+06	1.38295e+06	1.70276e+06
O00233	PSMD9	26S proteasome non-ATPase regulatory subunit 9	HNIICLQNDHK	1.25172e+06	1.31633e+06	1.34284e+06	444453	535643	491213
O00233	PSMD9	26S proteasome non-ATPase regulatory subunit 9	KLGQSESQGPPR	2.45411e+06	3.20563e+06	2517546	2.19864e+06	3.48903e+06	2.52349e+06
O00233	PSMD9	26S proteasome non-ATPase regulatory subunit 9	GLLGCNIIPLQR	1.47763e+06	1.3867e+06	1.32788e+06	605412	672863	735744
O00244	ATOX1	Copper transport protein ATOX1	LGGVKYDIDLPNK	3.31434e+06	3.47845e+06	2.99519e+06	1.79856e+06	1.68056e+06	1.37214e+06
O00244	ATOX1	Copper transport protein ATOX1	YDIDLPNKK	1.29801e+06	1487687	1.18299e+06	502918	647868	741047
O00244	ATOX1	Copper transport protein ATOX1	VCIESEHSMDTLLATLK	925709	866476	997522	654773	529645	498524
O00244	ATOX1	Copper transport protein ATOX1	VCIESEHSMDTLLATLKK	4.15888e+06	5454291	4.09913e+06	1.30027e+06	4.00439e+06	2.78567e+06
O00244	ATOX1	Copper transport protein ATOX1	TVSYLGLE	3.09904e+06	3.41529e+06	3196163	467621	2.79446e+06	2.39373e+06
O00264	PGRC1	Membrane-associated progesterone receptor component 1	DFTPAELR	7.34932e+06	8.0762e+06	9882052	6.20271e+06	1.4771e+06	3.68693e+06
O00264	PGRC1	Membrane-associated progesterone receptor component 1	FDGVQDPR	1.33086e+06	1.11684e+06	1.50077e+06	1.14738e+06	824228	231728
O00264	PGRC1	Membrane-associated progesterone receptor component 1	KFYGPEGPYGVFAGR	1.11448e+06	901552	1.06293e+06	741253	138723	398476
O00264	PGRC1	Membrane-associated progesterone receptor component 1	FYGPEGPYGVFAGR	2462762	2.04112e+06	2146712	2.01279e+06	182829	724433
O00267	SPT5H	Transcription elongation factor SPT5	DQREEELGEYYMK	8222886	1.14659e+07	8125929	1.78258e+06	4.79016e+06	7.70647e+06
O00267	SPT5H	Transcription elongation factor SPT5	KFIAYQFTDTPLQIK	11711645	1.07094e+07	11758380	6.45513e+06	5.17934e+06	7.22328e+06
O00267	SPT5H	Transcription elongation factor SPT5	QAIEGVGNLR	1.96127e+06	1121779	1.26797e+06	678282	1.31292e+06	980189
O00267	SPT5H	Transcription elongation factor SPT5	ILSVDGNKITIMPK	1.62918e+06	1.31833e+06	1.80941e+06	920296	543877	1.61358e+06
O00267	SPT5H	Transcription elongation factor SPT5	ETFQVLNMYGK	1.42937e+06	977165	2.63275e+06	761434	438418	2.90278e+06
O00267	SPT5H	Transcription elongation factor SPT5	RDNELIGQTVR	2.07194e+06	1.13166e+06	1691652	87795.5	489014	993375
O00267	SPT5H	Transcription elongation factor SPT5	VELHSTCQTISVDR	868111	798815	737399	421646	383936	383286
O00267	SPT5H	Transcription elongation factor SPT5	VVSISSEHLEPITPTK	600676	297679	424660	550091	242745	561616
O00267	SPT5H	Transcription elongation factor SPT5	MDLDEQLK	2603732	3.57049e+06	3.43529e+06	554309	3.79461e+06	1.38597e+06
O00273	DFFA	DNA fragmentation factor subunit alpha	EQHGVAASCLEDLR	1.58734e+06	1817721	1.66681e+06	801290	695102	949962
O00273	DFFA	DNA fragmentation factor subunit alpha	LQHTLQQVLDQR	1.96015e+06	1187035	2.43389e+06	1.22014e+06	1.68614e+06	1.62956e+06
O00273	DFFA	DNA fragmentation factor subunit alpha	EGSLLSKQEESK	625741	628564	625981	244392	217014	456283
O00273	DFFA	DNA fragmentation factor subunit alpha	AAFGEEVDAVDTGISR	1.0184e+06	1.69437e+06	899674	354229	1.23088e+06	513641
O00273	DFFA	DNA fragmentation factor subunit alpha	ETSSDVALASHILTALR	1.77947e+06	1432465	1.74001e+06	1.26549e+06	788254	1.04271e+06
O00291	HIP1	Huntingtin-interacting protein 1	AINTQEVAVKEK	1048086	772425	1.11237e+06	893819	355427	191329
O00291	HIP1	Huntingtin-interacting protein 1	GHVSELEADLAEQQHLR	1.45608e+06	1.82539e+06	2.21583e+06	383817	2.04711e+06	2.98087e+06
O00291	HIP1	Huntingtin-interacting protein 1	LASTEESMCQLAK	1372627	941865	2.00807e+06	827537	454407	1.61872e+06
O00291	HIP1	Huntingtin-interacting protein 1	APPEPADSLTEACK	4.29664e+06	2.25435e+06	2494703	3.51179e+06	3.28659e+06	3.74133e+06
O00291	HIP1	Huntingtin-interacting protein 1	AIGEELLPR	760508	628455	1.41774e+06	154060	374896	482778
O00291	HIP1	Huntingtin-interacting protein 1	AGDTGVKLEVNER	1.42934e+06	1907180	1381187	66591.6	834958	222817
O00291	HIP1	Huntingtin-interacting protein 1	GVNQATAGVVASTISGK	2.24343e+06	2.35146e+06	2187085	1.34459e+06	1.41458e+06	1.31636e+06
O00291	HIP1	Huntingtin-interacting protein 1	VLELENELQKER	12350702	10382625	2.69176e+06	7.41967e+06	3.68447e+06	3.47633e+06
O00299	CLIC1	Chloride intracellular channel protein 1	LFMVLWLK	686859	316785	967241	270771	328827	787754
O00299	CLIC1	Chloride intracellular channel protein 1	LFMVLWLK	717171	1.20803e+06	789775	74752.5	1.15862e+06	485844
O00299	CLIC1	Chloride intracellular channel protein 1	GVTFNVTTVDTKR	2341944	2801482	4.01986e+06	1.08317e+06	1.41967e+06	3.02121e+06
O00299	CLIC1	Chloride intracellular channel protein 1	GVTFNVTTVDTK	5238629	5.52199e+06	7.4333e+06	2.79787e+06	3.66493e+06	5.26095e+06
O00299	CLIC1	Chloride intracellular channel protein 1	LAALNPESNTAGLDIFAK	2.4951e+07	2.46861e+07	2.81954e+07	1.364e+07	1.14218e+07	1.31264e+07
O00299	CLIC1	Chloride intracellular channel protein 1	NSNPALNDNLEK	1.51764e+07	13090017	12999612	8.15107e+06	6.38286e+06	6.53355e+06
O00299	CLIC1	Chloride intracellular channel protein 1	NSNPALNDNLEKGLLK	538250	357571	428606	563473	231379	87085.5
O00299	CLIC1	Chloride intracellular channel protein 1	VLDNYLTSPLPEEVDETSAEDEGVSQR	6.4392e+06	6.51499e+06	6.8959e+06	2.71897e+06	3.03459e+06	4.09575e+06
O00299	CLIC1	Chloride intracellular channel protein 1	VLDNYLTSPLPEEVDETSAEDEGVSQRK	7.9711e+06	8367140	8.19951e+06	5.05828e+06	4.42075e+06	5.72858e+06
O00299	CLIC1	Chloride intracellular channel protein 1	KFLDGNELTLADCNLLPK	4.46054e+06	5.23444e+06	5.35468e+06	2.42973e+06	2.21894e+06	3.4209e+06
O00299	CLIC1	Chloride intracellular channel protein 1	FLDGNELTLADCNLLPK	5.44248e+06	6822006	7.24538e+06	2.46185e+06	4.31538e+06	5.88383e+06
O00299	CLIC1	Chloride intracellular channel protein 1	LHIVQVVCK	808376	954945	1.03746e+06	367749	473718	726323
O00299	CLIC1	Chloride intracellular channel protein 1	LHIVQVVCKK	5.72562e+06	3.6012e+06	5413476	2.87079e+06	2.42827e+06	2.38577e+06
O00299	CLIC1	Chloride intracellular channel protein 1	YRGFTIPEAFR	5364883	1915059	5.12013e+06	1.50116e+06	1.45831e+06	4.53987e+06
O00299	CLIC1	Chloride intracellular channel protein 1	GFTIPEAFR	8352175	6.95121e+06	7.74834e+06	4.21266e+06	866563	2.83459e+06
O00299	CLIC1	Chloride intracellular channel protein 1	YLSNAYAR	4125547	3.47069e+06	4486444	2.02371e+06	1.30944e+06	2.01713e+06
O00299	CLIC1	Chloride intracellular channel protein 1	EEFASTCPDDEEIELAYEQVAK	2.81413e+06	3.74861e+06	4.18389e+06	853070	2.33454e+06	2.63818e+06
O00303	EIF3F	Eukaryotic translation initiation factor 3 subunit F	LHPVILASIVDSYER	1037283	1.06425e+06	1.20139e+06	576006	585250	866565
O00303	EIF3F	Eukaryotic translation initiation factor 3 subunit F	LHPVILASIVDSYERR	2.02159e+06	1.61423e+06	2.5534e+06	1.38561e+06	929880	457530
O00303	EIF3F	Eukaryotic translation initiation factor 3 subunit F	VIGTLLGTVDK	2.34621e+06	2592798	2.19173e+06	1.68525e+06	1.28059e+06	1.03751e+06
O00303	EIF3F	Eukaryotic translation initiation factor 3 subunit F	EAPNPIHLTVDTSLQNGR	2.31837e+06	1.5286e+06	1.04005e+06	1.26874e+06	561668	274506
O00303	EIF3F	Eukaryotic translation initiation factor 3 subunit F	AYVSTLMGVPGR	1.09418e+06	1.33472e+06	1.18582e+06	908406	828040	308864
O00303	EIF3F	Eukaryotic translation initiation factor 3 subunit F	TMGVMFTPLTVK	3701549	1.12291e+07	3.47274e+06	4.60516e+06	3.26414e+06	1.8163e+06
O00303	EIF3F	Eukaryotic translation initiation factor 3 subunit F	IGVDLIMK	1.24465e+06	1912573	1819142	556233	735644	953182
O00303	EIF3F	Eukaryotic translation initiation factor 3 subunit F	VIGLSSDLQQVGGASAR	1.73139e+06	836672	2558936	956039	541239	966034
O00303	EIF3F	Eukaryotic translation initiation factor 3 subunit F	IQDALSTVLQYAEDVLSGK	1.40991e+06	3.06622e+06	1132888	704196	3.90972e+06	651826
O00303	EIF3F	Eukaryotic translation initiation factor 3 subunit F	FLMSLVNQVPK	1.62586e+06	1.72034e+06	1.70736e+06	908169	695841	945509
O00303	EIF3F	Eukaryotic translation initiation factor 3 subunit F	FLMSLVNQVPK	5.71276e+06	2890070	6.91599e+06	5.4516e+06	3.51636e+06	2.9379e+06
O00329	PK3CD	Phosphatidylinositol 4,5-bisphosphate 3-kinase catalytic subunit delta isoform	RLCDVQPFLPVLR	890917	1666390	1331739	287202	543654	578561
O00329	PK3CD	Phosphatidylinositol 4,5-bisphosphate 3-kinase catalytic subunit delta isoform	LCDVQPFLPVLR	1844841	2.13865e+06	2990086	1.25587e+06	1.60064e+06	3.14134e+06
O00329	PK3CD	Phosphatidylinositol 4,5-bisphosphate 3-kinase catalytic subunit delta isoform	KLINSQISLLIGK	550047	527701	557413	317229	501825	412178
O00329	PK3CD	Phosphatidylinositol 4,5-bisphosphate 3-kinase catalytic subunit delta isoform	LINSQISLLIGK	1.07605e+06	818681	2.10883e+06	596221	641542	1.85589e+06
O00329	PK3CD	Phosphatidylinositol 4,5-bisphosphate 3-kinase catalytic subunit delta isoform	GLHEFDSLCDPEVNDFR	2.93497e+06	2.01783e+06	1653782	440663	867062	1.94925e+06
O00329	PK3CD	Phosphatidylinositol 4,5-bisphosphate 3-kinase catalytic subunit delta isoform	DVPLALMACALR	1.25194e+06	955843	915348	964008	515378	463816
O00329	PK3CD	Phosphatidylinositol 4,5-bisphosphate 3-kinase catalytic subunit delta isoform	DVPLALMACALRK	5.27799e+06	4.37824e+06	4.72526e+06	2.84586e+06	1.54812e+06	1.84486e+06
O00329	PK3CD	Phosphatidylinositol 4,5-bisphosphate 3-kinase catalytic subunit delta isoform	TVSSSEVSVCSEPVWK	1.62997e+06	1826759	1.90885e+06	918216	907220	1.19173e+06
O00329	PK3CD	Phosphatidylinositol 4,5-bisphosphate 3-kinase catalytic subunit delta isoform	SEMHVPSVALR	666912	451434	645443	626693	271291	635268
O00329	PK3CD	Phosphatidylinositol 4,5-bisphosphate 3-kinase catalytic subunit delta isoform	TGLIEVVLR	826608	486538	464639	606049	464214	370105
O00330	ODPX	Pyruvate dehydrogenase protein X component, mitochondrial	VSVNDFIIK	4.1729e+06	4.21127e+06	3847679	1.44121e+06	5.1025e+06	3.01265e+06
O00330	ODPX	Pyruvate dehydrogenase protein X component, mitochondrial	GLLTPIIK	778271	1.43776e+06	2210270	553177	920306	1.51335e+06
O00330	ODPX	Pyruvate dehydrogenase protein X component, mitochondrial	GIQEIADSVK	1549357	1.07838e+06	2.15181e+06	333670	342027	1.40227e+06
O00330	ODPX	Pyruvate dehydrogenase protein X component, mitochondrial	VVDDELATR	1.67107e+06	2.13868e+06	4.24647e+06	360817	821932	5.11554e+06
O00410	IPO5	Importin-5	KQAEETYENIPGQSK	1.1493e+06	1.39495e+06	1.62175e+06	921334	433272	854813
O00410	IPO5	Importin-5	QAEETYENIPGQSK	537787	470529	393868	270125	349733	266021
O00410	IPO5	Importin-5	ITFLLQAIR	801416	859541	907143	160888	35600.1	266408
O00410	IPO5	Importin-5	KVCDIAAELAR	123092	170729	49447	108638	166723	48924.2
O00410	IPO5	Importin-5	VCDIAAELAR	5316559	4.49067e+06	5.85985e+06	7.66913e+06	6.86827e+06	7.2126e+06
O00410	IPO5	Importin-5	FLFDSVSSQNVGLR	3.47605e+06	2051285	2323599	2.61302e+06	832956	667314
O00410	IPO5	Importin-5	MLVQCMQDQEHPSIR	2.74394e+06	2503868	2.31964e+06	1.55701e+06	763658	2.01895e+06
O00410	IPO5	Importin-5	ATAAFILANEHNVALFK	908833	606315	728236	728511	383256	474657
O00410	IPO5	Importin-5	YLRPHLEATLQLSLK	1715535	512105	464124	1.71037e+06	288454	301333
O00410	IPO5	Importin-5	LVLPMIK	870476	950032	810179	607324	303867	797948
O00410	IPO5	Importin-5	LVLPMIK	2011782	3875185	1.13408e+06	1.63604e+06	2.28556e+06	364309
O00410	IPO5	Importin-5	EHIMQMLQNPDWK	7924745	9038732	11827639	7.97998e+06	8.57245e+06	4.9016e+06
O00410	IPO5	Importin-5	VIAALLQTMEDQGNQR	5737420	2357163	1.81708e+06	3.79979e+06	1.84772e+06	1.48164e+06
O00410	IPO5	Importin-5	VIAALLQTMEDQGNQR	2.55711e+06	2679332	3.52247e+06	1.32523e+06	1.21364e+06	1.99815e+06
O00410	IPO5	Importin-5	LVLEQVVTSIASVADTAEEK	2274719	2366140	2.96527e+06	1.19535e+06	192759	1.70963e+06
O00410	IPO5	Importin-5	HIVENAVQK	3.8641e+06	3.3887e+06	4326911	2.27731e+06	1.74033e+06	1.78741e+06
O00410	IPO5	Importin-5	HIVENAVQKELR	1531649	1.53453e+06	2154788	879125	322439	1.91928e+06
O00410	IPO5	Importin-5	STACQMLVCYAK	5.50527e+06	6.24781e+06	4.84514e+06	4.56871e+06	886380	3.8566e+06
O00410	IPO5	Importin-5	ELKEGFVEYTEQVVK	1.70627e+06	4.89019e+06	3440443	1.56579e+06	6.21823e+06	4.98484e+06
O00410	IPO5	Importin-5	AIGTEPDSDVLSEIMHSFAK	1.44979e+06	580983	567130	466569	327400	136301
O00410	IPO5	Importin-5	TKENVNATENCISAVGK	247382	380706	416871	126465	230550	65432.6
O00422	SAP18	Histone deacetylase complex subunit SAP18	ELTSLVKEVYPEAR	1.74886e+06	1.55748e+06	1.7341e+06	1.26262e+06	455556	740102
O00422	SAP18	Histone deacetylase complex subunit SAP18	FQIGDYLDIAITPPNRAPPPSGR	6270253	7.01046e+06	6.71461e+06	3.78343e+06	3.57901e+06	3.02375e+06
O00429	DNM1L	Dynamin-1-like protein	LQDVFNTVGADIIQLPQIVVVGTQSSGK	6.18887e+06	4164104	5616902	9.53865e+06	3.84957e+06	7.83666e+06
O00429	DNM1L	Dynamin-1-like protein	SSVLESLVGR	1.57576e+06	1.01814e+06	1.6997e+06	1.33504e+06	412116	906144
O00429	DNM1L	Dynamin-1-like protein	RPLILQLVHVSQEDKR	2014371	2.01089e+06	2334393	484369	890275	1.20313e+06
O00429	DNM1L	Dynamin-1-like protein	RPLILQLVHVSQEDK	973910	1776827	658633	834323	1.1455e+06	405702
O00429	DNM1L	Dynamin-1-like protein	LYTDFDEIRQEIENETER	5.64066e+06	4.36399e+06	3.95008e+06	6.56766e+06	3.40983e+06	1.37258e+06
O00429	DNM1L	Dynamin-1-like protein	GVSPEPIHLK	1651653	794550	1.47367e+06	1.59673e+06	160856	1.15811e+06
O00429	DNM1L	Dynamin-1-like protein	IFSPNVVNLTLVDLPGMTK	3448842	3102404	2872968	1.97257e+06	1.2496e+06	1.43537e+06
O00429	DNM1L	Dynamin-1-like protein	VPVGDQPKDIELQIR	1.02908e+06	1161931	1337335	882842	437698	631730
O00429	DNM1L	Dynamin-1-like protein	FISNPNSIILAVTAANTDMATSEALK	6560374	6.65856e+06	6.33621e+06	3.05439e+06	2.6906e+06	2.68984e+06
O00429	DNM1L	Dynamin-1-like protein	LGIIGVVNR	8.57064e+06	10135989	1.14302e+07	3.34536e+06	4.09837e+06	6.12951e+06
O00429	DNM1L	Dynamin-1-like protein	SVTDSIRDEYAFLQK	1.1937e+06	1016790	936423	882122	505787	642046
O00429	DNM1L	Dynamin-1-like protein	DCLPELK	1.94604e+06	2.46643e+06	1.64851e+06	2.21044e+06	3.4179e+06	1.83008e+06
O00429	DNM1L	Dynamin-1-like protein	FATEYCNTIEGTAK	221271	58863	102512	184290	84548.5	45331.7
O00429	DNM1L	Dynamin-1-like protein	YIETSELCGGAR	2.716e+06	2.37988e+06	2.48957e+06	1.41841e+06	1.02121e+06	1.29155e+06
O00429	DNM1L	Dynamin-1-like protein	ICYIFHETFGR	676489	978123	613515	344872	915407	372990
O00429	DNM1L	Dynamin-1-like protein	TLESVDPLGGLNTIDILTAIR	2.18845e+06	2.40646e+06	3.33799e+06	1.00489e+06	1.12583e+06	2.51862e+06
O00429	DNM1L	Dynamin-1-like protein	RLEEPSLR	169412	159221	197672	132624	49334.8	138150
O00429	DNM1L	Dynamin-1-like protein	LEEPSLR	5.52351e+06	5.4366e+06	2.81349e+06	2.84329e+06	5.50537e+06	1.60483e+06
O00429	DNM1L	Dynamin-1-like protein	CVELVHEEMQR	2.31541e+06	1767817	2.29417e+06	1.26852e+06	787929	1.77287e+06
O00429	DNM1L	Dynamin-1-like protein	IIQHCSNYSTQELLR	657051	1.28632e+06	906453	631246	423203	908769
O00429	DNM1L	Dynamin-1-like protein	LHDAIVEVVTCLLR	1.50776e+06	1.32153e+06	1.59923e+06	1.11637e+06	613972	1.24286e+06
O00429	DNM1L	Dynamin-1-like protein	NVASGGGGVGDGVQEPTTGNWR	262134	238708	225028	126979	92917.4	193816
O00429	DNM1L	Dynamin-1-like protein	TSKAEELLAEEK	7627895	7.64094e+06	5.30024e+06	5.53063e+06	1.13813e+07	7.07612e+06
O00429	DNM1L	Dynamin-1-like protein	AEELLAEEK	1.93342e+06	2.46683e+06	4075611	1.34716e+06	1.65811e+06	5.08287e+06
O00429	DNM1L	Dynamin-1-like protein	GHAVNLLDVPVPVAR	2782500	2.45448e+06	3.7202e+06	1.1422e+06	441516	1.4826e+06
O00429	DNM1L	Dynamin-1-like protein	SYFLIVR	396386	100483	122137	287764	50929.2	30688.8
O00429	DNM1L	Dynamin-1-like protein	SYFLIVRK	3.71066e+07	4.62295e+07	4.47027e+07	3.54581e+07	2.40144e+07	4.70518e+07
O00429	DNM1L	Dynamin-1-like protein	AVMHFLVNHVK	1437129	1.36349e+06	1.92719e+06	877651	667150	1.0949e+06
O00429	DNM1L	Dynamin-1-like protein	DTLQSELVGQLYK	1.43959e+06	1815795	2514775	629092	621225	1.85827e+06
O00429	DNM1L	Dynamin-1-like protein	ALQGASQIIAEIR	2.29506e+06	2.67189e+06	2.81339e+06	1.12856e+06	1.20499e+06	1.2911e+06
O00442	RTCA	RNA 3'-terminal phosphate cyclase	VSTALSCLLGLPLR	1.0009e+06	1.3105e+06	751865	403640	344274	432018
O00442	RTCA	RNA 3'-terminal phosphate cyclase	STPGLRPQHLSGLEMIR	2.59389e+06	3539628	2.89535e+06	1.39445e+06	1.76781e+06	1.54368e+06
O00442	RTCA	RNA 3'-terminal phosphate cyclase	QLNPINLTER	7638091	2.89019e+06	7.5386e+06	5.13977e+06	2.90524e+06	5.90925e+06
O00442	RTCA	RNA 3'-terminal phosphate cyclase	AFVAGVLPFK	1.32116e+06	2795078	1.78578e+06	644403	2.77683e+06	1.51845e+06
O00442	RTCA	RNA 3'-terminal phosphate cyclase	GVNADKVGIEAAEMLLANLR	4.05758e+06	554522	1889668	862016	337966	1.79559e+06
O00453	LST1	Leukocyte-specific transcript 1 protein	LPVPSSEGPDLR	2055422	1.53743e+06	1238071	829847	381878	702286
O00453	LST1	Leukocyte-specific transcript 1 protein	EDPRADYACIAENKPT	823738	451422	847938	489501	254181	510642
O00453	LST1	Leukocyte-specific transcript 1 protein	ADYACIAENKPT	1.25589e+07	1.15878e+07	1.28836e+07	7.03048e+06	6.03253e+06	8.50386e+06
O00461	GOLI4	Golgi integral membrane protein 4	LEAQETLNK	2.62154e+06	903720	996420	2.16379e+06	344676	585509
O00461	GOLI4	Golgi integral membrane protein 4	KAHQDIHTQLQDVK	1494072	1.03659e+06	715492	560891	449037	512138
O00461	GOLI4	Golgi integral membrane protein 4	LAVQQVEEAQQLR	1066867	1.8662e+06	3.14252e+06	604346	966624	2.73644e+06
O00471	EXOC5	Exocyst complex component 5	LHLIAQELPFDR	227192	312354	275160	272476	313540	218436
O00471	EXOC5	Exocyst complex component 5	LIQNVFEIK	1.0672e+06	4.03756e+06	1446838	720001	5.2064e+06	705944
O00471	EXOC5	Exocyst complex component 5	NLYDLYTR	841150	261475	430819	1.18426e+06	225415	122138
O00471	EXOC5	Exocyst complex component 5	LSDPSDLPR	251523	121060	109682	261111	57116	47544.1
O00471	EXOC5	Exocyst complex component 5	EIIEQMEMK	4.19493e+06	4.07759e+06	4097976	2.36169e+06	1.98899e+06	2.32761e+06
O00483	NDUA4	Cytochrome c oxidase subunit NDUFA4	LALFNPDVCWDR	1604202	3.79571e+06	8.46175e+06	796508	5.48692e+06	1.27511e+07
O00483	NDUA4	Cytochrome c oxidase subunit NDUFA4	NNPEPWNKLGPNDQYK	662583	511948	728505	622436	397934	119392
O00483	NDUA4	Cytochrome c oxidase subunit NDUFA4	LGPNDQYK	417739	302859	572415	335188	224097	419920
O00483	NDUA4	Cytochrome c oxidase subunit NDUFA4	FYSVNVDYSK	2.96527e+06	1.24159e+06	2.74404e+06	3.48925e+06	1.45472e+06	2.03027e+06
O00487	PSDE	26S proteasome non-ATPase regulatory subunit 14	LGGGMPGLGQGPPTDAPAVDTAEQVYISSLALLK	1.50372e+07	1.58975e+06	626256	2.42354e+07	1.11304e+06	505209
O00487	PSDE	26S proteasome non-ATPase regulatory subunit 14	AGVPMEVMGLMLGEFVDDYTVR	832946	968078	1408562	313100	378366	1.47841e+06
O00487	PSDE	26S proteasome non-ATPase regulatory subunit 14	VIDVFAMPQSGTGVSVEAVDPVFQAK	600302	761748	526886	192103	343454	166569
O00487	PSDE	26S proteasome non-ATPase regulatory subunit 14	AVAVVVDPIQSVK	6.59507e+06	6.84747e+06	7.67512e+06	7.11057e+06	1.89663e+06	4.71032e+06
O00487	PSDE	26S proteasome non-ATPase regulatory subunit 14	VVIDAFR	1.2008e+06	1092630	1.77718e+06	641345	730432	1.85355e+06
O00487	PSDE	26S proteasome non-ATPase regulatory subunit 14	LINANMMVLGHEPR	1.59351e+06	1622297	1772103	1.05879e+06	889446	696435
O00487	PSDE	26S proteasome non-ATPase regulatory subunit 14	LINANMMVLGHEPR	1016299	539971	659565	890957	281650	291982
O00487	PSDE	26S proteasome non-ATPase regulatory subunit 14	LINANMMVLGHEPR	1.58872e+06	449822	1.30114e+06	1.97694e+06	160774	1.50517e+06
O00487	PSDE	26S proteasome non-ATPase regulatory subunit 14	AVEEEDKMTPEQLAIK	1.19129e+06	1497766	1256243	372730	908906	901535
O00499	BIN1	Myc box-dependent-interacting protein 1	ADETKDEQFEQCVQNFNK	1.51458e+07	1.43184e+06	1923184	2.18897e+07	527351	1.30909e+06
O00499	BIN1	Myc box-dependent-interacting protein 1	LNQNLNDVLVGLEK	2.6085e+06	4670265	2.61642e+06	1.79192e+06	1.2933e+06	823138
O00499	BIN1	Myc box-dependent-interacting protein 1	SPSPPDGSPAATPEIR	54413.7	181562	235723	15478.8	132436	218554
O00499	BIN1	Myc box-dependent-interacting protein 1	VNHEPEPAGGATPGATLPK	12257735	9.301e+06	14163781	9.60715e+06	4.25025e+06	1.35882e+07
O00499	BIN1	Myc box-dependent-interacting protein 1	VQAQHDYTATDTDELQLK	630795	1023129	658623	389091	713127	599612
O00499	BIN1	Myc box-dependent-interacting protein 1	ESDWNQHKELEK	193537	641307	218621	41968.8	277887	160046
O00499	BIN1	Myc box-dependent-interacting protein 1	GVFPENFTERVP	2261854	3.43492e+06	2.66564e+06	862367	1.94582e+06	1.21755e+06
O00505	IMA4	Importin subunit alpha-4	HRNEVTVELR	1.19313e+06	1.55388e+06	2.22526e+06	522350	185052	816217
O00505	IMA4	Importin subunit alpha-4	SGILPILVK	947023	916394	1.11391e+06	511461	349473	490875
O00505	IMA4	Importin subunit alpha-4	IEVLQQHENEDIYK	1.17664e+06	1.78026e+06	1.99399e+06	359827	1.47351e+06	2.15913e+06
O00534	VMA5A	von Willebrand factor A domain-containing protein 5A	MLSPEQTVIFR	998714	1316583	2.01826e+06	728456	641893	1.11123e+06
O00534	VMA5A	von Willebrand factor A domain-containing protein 5A	DVPRPILLGASAPLK	2123086	3211776	3399088	2.62669e+06	664476	2.138e+06
O00541	PESC	Pescadillo homolog	AGEGTYALDSESCMEK	7191469	2.78523e+06	1.45051e+06	1.05285e+07	2.63738e+06	1.55932e+06
O00541	PESC	Pescadillo homolog	EALAFIIR	1.48002e+06	880448	1.14785e+06	644188	212823	153448
O00541	PESC	Pescadillo homolog	ITHQIVDRPGQQTSVIGR	1.55527e+06	1.49408e+06	1.20439e+06	1.21285e+06	1.05787e+06	833342
O00541	PESC	Pescadillo homolog	LAALEEQR	2.8974e+06	2119600	2.37659e+06	1.21724e+06	749888	1.13249e+06
O00562	PITM1	Membrane-associated phosphatidylinositol transfer protein 1	ILDTIDIVR	394790	535675	487229	29959.4	260946	527635
O00562	PITM1	Membrane-associated phosphatidylinositol transfer protein 1	IEQFIHDVGLRR	82055.3	242131	185079	40263.4	249603	120550
O00562	PITM1	Membrane-associated phosphatidylinositol transfer protein 1	IHFPEALGHVALR	1453462	1682134	1.66381e+06	708314	660949	694816
O00562	PITM1	Membrane-associated phosphatidylinositol transfer protein 1	FQAIAPLTVPR	924474	700613	874071	425259	379507	400965
O00562	PITM1	Membrane-associated phosphatidylinositol transfer protein 1	ASDTVVCEGRPQVLSGR	548706	646848	705422	291461	286585	495639
O00562	PITM1	Membrane-associated phosphatidylinositol transfer protein 1	WIHFGTEVTNSSGR	994668	671309	919986	531869	216221	689724
O00567	NOP56	Nucleolar protein 56	VLLGVGDPK	406894	562889	723127	239451	234397	330379
O00567	NOP56	Nucleolar protein 56	GLTDLSACK	1.40871e+06	651322	1.35342e+06	929404	796409	650137
O00567	NOP56	Nucleolar protein 56	EWYGYHFPELVK	3941320	3.5927e+06	3984357	2.19779e+06	1.68226e+06	2.45479e+06
O00567	NOP56	Nucleolar protein 56	LIAHAGSLTNLAK	1.53977e+06	594193	834169	234887	363991	488474
O00567	NOP56	Nucleolar protein 56	YPASTVQILGAEK	2.22287e+06	1.00114e+06	1.42628e+06	1.50449e+06	723668	691719
O00567	NOP56	Nucleolar protein 56	YGLIFHSTFIGR	695047	807093	768736	283380	344506	336094
O00567	NOP56	Nucleolar protein 56	LSFYETGEIPR	9212300	8801811	9.45262e+06	5.45219e+06	4.29616e+06	6.53838e+06
O00567	NOP56	Nucleolar protein 56	LSFYETGEIPRK	2.38825e+06	1.90795e+06	1973991	1.49946e+06	407526	1.41023e+06
O00567	NOP56	Nucleolar protein 56	EAMVQAEEAAAEITR	8.32947e+06	9240448	7.02745e+06	3.40592e+06	1.83743e+06	4.41009e+06
O00571	DDX3X	ATP-dependent RNA helicase DDX3X	TAAFLLPILSQIYSDGPGEALR	1023115	1.10324e+06	1.02733e+06	546977	810785	504669
O00571	DDX3X	ATP-dependent RNA helicase DDX3X	SFLLDLLNATGK	814229	680208	1069231	296163	138355	498383
O00571	DDX3X	ATP-dependent RNA helicase DDX3X	VGNLGLATSFFNER	1.84492e+06	1.95581e+06	1.48787e+06	1.0137e+06	702768	719586
O00602	FCN1	Ficolin-1	VDLVDFEGNHQFAK	1668708	1815628	2.24045e+06	1.28953e+06	1.25013e+06	1.1755e+06
O00602	FCN1	Ficolin-1	LVLGAFVGGSAGNSLTGHNNNFFSTK	1.63926e+06	1702859	1.23505e+06	850255	826099	442989
O00629	IMA3	Importin subunit alpha-3	SGILPILVHCLER	700106	816573	659724	168838	208984	464616
O00629	IMA3	Importin subunit alpha-3	DAQVVQVVLDGLSNILK	514836	586668	658510	286761	190177	417836
O00743	PPP6	Serine/threonine-protein phosphatase 6 catalytic subunit	APLDLDKYVEIAR	1.37039e+06	1.66741e+06	1750727	847687	1.1877e+06	1.06457e+06
O00743	PPP6	Serine/threonine-protein phosphatase 6 catalytic subunit	YLPENDLKR	2.16756e+06	1.95731e+06	2.51999e+06	1.61869e+06	855806	2.02088e+06
O00743	PPP6	Serine/threonine-protein phosphatase 6 catalytic subunit	VTNEFVHINNLK	2.10318e+06	1.79194e+06	3.12907e+06	989373	906663	3.14371e+06
O00743	PPP6	Serine/threonine-protein phosphatase 6 catalytic subunit	CGNIASIMVFK	2.65861e+07	1.94403e+07	2.59207e+07	1.41528e+07	1.9714e+07	1.58711e+07
O00757	F16P2	Fructose-1,6-bisphosphatase isozyme 2	GKIYSLNEGYAK	3282498	4.01773e+06	1341576	4.26236e+06	5.50871e+06	929867
O00757	F16P2	Fructose-1,6-bisphosphatase isozyme 2	IYSLNEGYAK	2171598	1938074	2227022	793992	1.10665e+06	648146
O00764	PDXK	Pyridoxal kinase	VLSIQSHVIR	3.72354e+06	4.39945e+06	4277182	2.43769e+06	2.5339e+06	2.40995e+06
O00764	PDXK	Pyridoxal kinase	GQVLNSDELQELYEGLR	8638029	8624379	6383413	4.95074e+06	3.05807e+06	3.44608e+06
O00764	PDXK	Pyridoxal kinase	LNNMNKYDYVLTGYTR	3.27444e+06	3.87435e+06	4267185	2.0511e+06	4.03079e+06	3.77504e+06
O00764	PDXK	Pyridoxal kinase	YDYVLTGYTR	1798053	905839	1.02008e+06	1.49506e+06	569314	490014
O00764	PDXK	Pyridoxal kinase	DKSFLAMVVDIVQELK	1539619	868276	1.59754e+06	1.1597e+06	224161	1.18807e+06
O00764	PDXK	Pyridoxal kinase	SFLAMVVDIVQELK	2.47659e+06	3029335	3.65203e+06	1.22515e+06	1.75433e+06	2.68137e+06
O00764	PDXK	Pyridoxal kinase	LVYVCDPVLGDKWDGEGSMYVPEDLLPVYK	355259	296506	353154	144178	178807	237461
O00764	PDXK	Pyridoxal kinase	VVPLADIITPNQFEAELLSGR	4.97394e+06	4.44096e+06	4.10427e+06	2.73264e+06	1.81244e+06	2.22345e+06
O00764	PDXK	Pyridoxal kinase	VVPLADIITPNQFEAELLSGRK	1292247	1277580	1.0714e+06	806116	494852	706489
O00764	PDXK	Pyridoxal kinase	KIHSQEEALR	1533732	2.0115e+06	2.02679e+06	2.10916e+06	1.47535e+06	978465
O00764	PDXK	Pyridoxal kinase	RNPAGSVVMER	2061091	1.35612e+06	2978638	978996	25432.1	2.72795e+06
O00764	PDXK	Pyridoxal kinase	RNPAGSVVMER	1.63634e+06	2.17792e+06	1977213	1.1388e+06	1.67491e+06	1.65621e+06
O00764	PDXK	Pyridoxal kinase	NPAGSVVMER	1479973	1161133	1262899	998045	814662	1.19229e+06
O00764	PDXK	Pyridoxal kinase	TVSTLHHVLQR	1.69971e+06	1.50665e+06	1137000	1.74053e+06	1.10977e+06	659114
O00764	PDXK	Pyridoxal kinase	AQAGEGVRPSPMQLELR	4.50418e+06	4095459	4200893	3.09398e+06	1.60375e+06	2.34177e+06
O00764	PDXK	Pyridoxal kinase	AQAGEGVRPSPMQLELR	686363	1.55985e+06	1.93157e+06	208018	1.58514e+06	2.11928e+06
O00764	PDXK	Pyridoxal kinase	RDIEDPEIVVQATVL	42131428	2.07472e+07	35955729	2.54061e+07	1.63461e+07	1.22735e+07
O00764	PDXK	Pyridoxal kinase	DIEDPEIVVQATVL	1.12845e+06	1.08984e+06	1.05096e+06	645359	553528	593561
O14497	ARI1A	AT-rich interactive domain-containing protein 1A	AAAGQESEGPAVGPPQPLGK	342837	354426	178139	342409	340549	135307
O14497	ARI1A	AT-rich interactive domain-containing protein 1A	SHHAPMSPGSSGGGGQPLAR	3.82981e+06	3.44448e+06	4.29004e+06	2.31933e+06	1.70447e+06	1.43211e+06
O14497	ARI1A	AT-rich interactive domain-containing protein 1A	LYELGGEPERK	3.50518e+06	4.47933e+06	3.42132e+06	2.61903e+06	2.1559e+06	916150
O14497	ARI1A	AT-rich interactive domain-containing protein 1A	AMGMTNLPAVGR	3.91093e+06	3329370	7.68939e+06	4.1655e+06	4.24275e+06	7.80854e+06
O14497	ARI1A	AT-rich interactive domain-containing protein 1A	RPAGGPQNQFPFQFGR	2758773	2.16976e+06	2.72769e+06	2.83919e+06	1.53838e+06	1.57864e+06
O14497	ARI1A	AT-rich interactive domain-containing protein 1A	QSTGSAPQGPAYHGVNR	2.75558e+06	1.67192e+06	1.61841e+06	2.8774e+06	980987	1.05814e+06
O14497	ARI1A	AT-rich interactive domain-containing protein 1A	NDPFVVDCSDKLGR	307258	220667	290590	137859	42261.3	82525.9
O14497	ARI1A	AT-rich interactive domain-containing protein 1A	VQEFDSGLLHWR	1.33954e+06	441438	1.08244e+06	1.2182e+06	123083	725860
O14497	ARI1A	AT-rich interactive domain-containing protein 1A	IGGGDTTEHIQTHFESK	2.22634e+06	1.98289e+06	2.33709e+06	683994	1.00113e+06	1.54751e+06
O14497	ARI1A	AT-rich interactive domain-containing protein 1A	VDENHSEFTLYESR	3530353	2937250	3701507	1.09578e+06	1.14921e+06	4.65955e+06
O14526	FCHO1	F-BAR domain only protein 1	NHGFEVLYHSVK	2740105	2915504	2.90364e+06	1.0021e+06	1.57104e+06	1.39064e+06
O14526	FCHO1	F-BAR domain only protein 1	ELADFIR	7.94617e+06	9.39964e+06	9.54323e+06	822102	4.71243e+06	4.8003e+06
O14526	FCHO1	F-BAR domain only protein 1	FQAMEETHLR	1.44704e+06	739463	1054094	817682	465733	796691
O14526	FCHO1	F-BAR domain only protein 1	FYVHIKPAPAR	982343	1.39623e+06	1.2275e+06	617528	529120	396329
O14526	FCHO1	F-BAR domain only protein 1	EGLAAPPR	7.8529e+06	1.18771e+07	4510414	6.44621e+06	1.27873e+07	6.93154e+06
O14526	FCHO1	F-BAR domain only protein 1	VFSGTPPPPVLSFR	859874	2.71782e+06	952775	481333	2.3028e+06	263904
O14526	FCHO1	F-BAR domain only protein 1	LPDVSEAGGSGR	1078620	1194856	2.31606e+06	468128	558901	2.58316e+06
O14530	TXND9	Thioredoxin domain-containing protein 9	VLEHQLLQTTK	3.49103e+06	3.92293e+06	4.18501e+06	2.0284e+06	2.70977e+06	1.61522e+06
O14530	TXND9	Thioredoxin domain-containing protein 9	VIPTLALLKDGK	1.32599e+06	723582	499867	674954	632342	357938
O14545	TRAD1	TRAF-type zinc finger domain-containing protein 1	NIGMCPTCKEPFPK	11834433	8.40531e+06	10205784	3.35864e+06	6.9603e+06	1.10235e+07
O14545	TRAD1	TRAF-type zinc finger domain-containing protein 1	SDMETHMAAEHCQVTCK	1.19866e+06	1.58914e+06	1.01263e+06	340893	789932	632259
O14545	TRAD1	TRAF-type zinc finger domain-containing protein 1	LKEHEDYCGAR	2.2806e+06	1275136	2.91029e+06	3.43406e+06	1.00088e+06	2.14325e+06
O14545	TRAD1	TRAF-type zinc finger domain-containing protein 1	QIEALDPPMRLPR	5060412	5.79475e+06	2.51324e+06	1.9835e+06	5.41216e+06	1.32566e+06
O14545	TRAD1	TRAF-type zinc finger domain-containing protein 1	STSGPRPGCQPSSPCVPK	396323	367261	452555	263547	306962	305893
O14562	UBFD1	Ubiquitin domain-containing protein UBFD1	IHSITGLPPAMQK	916674	1.72288e+06	1.57603e+06	409007	670578	364741
O14562	UBFD1	Ubiquitin domain-containing protein UBFD1	LPTVPLSGMYNK	7.9289e+06	1006987	1.11245e+06	1.15852e+07	684715	331304
O14579	COPE	Coatomer subunit epsilon	APPAPGPASGGSGEVDELFDVK	3474058	3.49111e+06	2725481	2.81533e+06	693241	1.40667e+06
O14579	COPE	Coatomer subunit epsilon	NAFYIGSYQQCINEAQR	1424484	1.9091e+06	1.5613e+06	213201	867321	613954
O14579	COPE	Coatomer subunit epsilon	KFGVVLDEIKPSSAPELQAVR	3131861	2.95125e+06	2650434	1.96537e+06	961432	1.50613e+06
O14579	COPE	Coatomer subunit epsilon	FGVVLDEIKPSSAPELQAVR	4.21979e+06	1.43131e+06	991726	4.7561e+06	451858	593420
O14579	COPE	Coatomer subunit epsilon	MFADYLAHESR	1.57903e+06	921253	1.06758e+06	1.09401e+06	733722	794041
O14579	COPE	Coatomer subunit epsilon	DSIVAELDR	947223	2097081	951884	477657	1.71412e+06	737360
O14579	COPE	Coatomer subunit epsilon	DSIVAELDREMSR	2.09412e+06	2075332	2.17531e+06	721028	1.06854e+06	1.54687e+06
O14579	COPE	Coatomer subunit epsilon	MQDLDEDATLTQLATAWVSLATGGEK	1.72776e+06	2.60118e+06	3020935	442420	1.00107e+06	1.83978e+06
O14579	COPE	Coatomer subunit epsilon	LQDAYYIFQEMADK	1941831	1.65704e+06	1.85225e+06	1.52904e+06	970740	1.18975e+06
O14579	COPE	Coatomer subunit epsilon	YLSQLKDAHR	1.1089e+06	704857	1.5442e+06	509518	98275.9	1.30145e+06
O14579	COPE	Coatomer subunit epsilon	LVLQYAPSA	1355216	1.20152e+06	1.3443e+06	567888	550994	712700
O14602	IF1AY	Eukaryotic translation initiation factor 1A, Y-chromosomal	LEALCFDGVK	5.11562e+06	5539860	5246307	3.3635e+06	2.4227e+06	2.65277e+06
O14602	IF1AY	Eukaryotic translation initiation factor 1A, Y-chromosomal	LEALCFDGVKR	1.61986e+07	14577014	1.39853e+07	8.572e+06	5.70077e+06	5.18773e+06
O14617	AP3D1	AP-3 complex subunit delta-1	MFDKNLQDLVR	1.22839e+06	1.79215e+06	873364	849377	2.32668e+06	855717
O14617	AP3D1	AP-3 complex subunit delta-1	ALDLLYGMVSK	1504110	1.31942e+06	1758877	818865	548380	1.25279e+06
O14617	AP3D1	AP-3 complex subunit delta-1	ALDLLYGMVSKK	2.16515e+06	1.79847e+06	1.43238e+06	1.08858e+06	1.16252e+06	788749
O14617	AP3D1	AP-3 complex subunit delta-1	ALDLLYGMVSKK	4947733	5.93263e+06	5.64658e+06	3.64367e+06	3.46074e+06	3.7643e+06
O14617	AP3D1	AP-3 complex subunit delta-1	NLMEIVK	2.6445e+06	4422285	4.01851e+06	892993	2.3575e+06	2.09241e+06
O14617	AP3D1	AP-3 complex subunit delta-1	ASCILQLVK	2072333	645483	894690	2.16933e+06	369830	363315
O14617	AP3D1	AP-3 complex subunit delta-1	DVPVAEEVSALFAGELNPVAPK	1.40063e+06	1505785	4090465	840495	411564	3.05598e+06
O14617	AP3D1	AP-3 complex subunit delta-1	LLESGDLSMSSIK	1.08307e+08	9.93226e+07	1.0789e+08	5.56595e+07	4.61014e+07	6.84805e+07
O14617	AP3D1	AP-3 complex subunit delta-1	MSFQNLLAK	1209120	1075068	1468441	345735	786143	900781
O14617	AP3D1	AP-3 complex subunit delta-1	ICFHHHFSVVER	3106017	1331920	1.18466e+06	3.77472e+06	516092	588863
O14617	AP3D1	AP-3 complex subunit delta-1	SIQGHHVCLLVK	826627	414971	767094	634256	166537	756933
O14618	CCS	Copper chaperone for superoxide dismutase	SLIIDEGEDDLGR	677018	2.0768e+06	1.68421e+06	577564	1.5429e+06	2.05597e+06
O14618	CCS	Copper chaperone for superoxide dismutase	ESAQPPAHL	1.57576e+06	2.07356e+06	2053927	892470	998327	769234
O14656	TOR1A	Torsin-1A	IILNAVFGFINNPKPK	1.94639e+06	1.72925e+06	1711191	709100	820545	830200
O14656	TOR1A	Torsin-1A	KPLTLSLHGWTGTGK	905359	1.59485e+06	1.43369e+06	536543	1.05337e+06	360747
O14656	TOR1A	Torsin-1A	ITDVALDFWR	1.90896e+06	1428133	1.94374e+06	1.19946e+06	596257	268090
O14656	TOR1A	Torsin-1A	NSGFWHSSLIDR	4.46324e+06	7877275	4.25898e+06	3.0556e+06	2.45443e+06	5.1516e+06
O14656	TOR1A	Torsin-1A	NLIDYFVPFLPLEYK	2.25831e+06	2448267	2.09045e+06	814359	993194	1.1555e+06
O14656	TOR1A	Torsin-1A	VAEEMTFFPKEER	1.7074e+06	1.57893e+06	1828032	573739	553897	1.14663e+06
O14657	TOR1B	Torsin-1B	KPLTLSLHGWAGTGK	899342	1223411	924671	665327	634522	479195
O14657	TOR1B	Torsin-1B	NFVSQIVAENLHPK	840518	775568	1.25634e+06	368156	355510	721817
O14657	TOR1B	Torsin-1B	GSAIDEDIVTR	6.93754e+06	4.40268e+06	7.55997e+06	7.91035e+06	6.25679e+06	9.00023e+06
O14672	ADA10	Disintegrin and metalloproteinase domain-containing protein 10	EAVIAQISSHVK	1.03093e+06	1093372	1.65263e+06	623583	834572	1.32512e+06
O14672	ADA10	Disintegrin and metalloproteinase domain-containing protein 10	QCSPSQGPCCTAQCAFK	1633257	1.13833e+06	1.33383e+06	686588	552308	1.05642e+06
O14672	ADA10	Disintegrin and metalloproteinase domain-containing protein 10	KMDPSTCASTGSVQWSR	1185552	1.20639e+06	1351121	1.16011e+06	1.00365e+06	709771
O14672	ADA10	Disintegrin and metalloproteinase domain-containing protein 10	LPPPKPLPGTLKR	1017677	619340	772161	577105	563082	221059
O14727	APAF	Apoptotic protease-activating factor 1	DSVSGITSYVR	1.42803e+06	1408567	1.38794e+06	463106	823822	861334
O14727	APAF	Apoptotic protease-activating factor 1	LKGEPGWVTIHGMAGCGK	2.68633e+06	2338658	3048301	1.11528e+06	1.3046e+06	3.34393e+06
O14727	APAF	Apoptotic protease-activating factor 1	LPLNIEEAKDR	2.06147e+06	2846517	3086870	1.00347e+06	1.90373e+06	2.36129e+06
O14727	APAF	Apoptotic protease-activating factor 1	YVVPVESSLGK	505041	739004	1.56914e+06	251428	131737	2.06697e+06
O14727	APAF	Apoptotic protease-activating factor 1	KADLPEQAHSIIK	150931	218024	170354	95455.1	245116	96345.8
O14733	MP2K7	Dual specificity mitogen-activated protein kinase kinase 7	SMESIEIDQK	1.52224e+06	2733170	2.13793e+06	1.03213e+06	2.0725e+06	1.30709e+06
O14733	MP2K7	Dual specificity mitogen-activated protein kinase kinase 7	TSGVLSQPHLPFFR	296493	89181.7	155138	183881	28955	107971
O14737	PDCD5	Programmed cell death protein 5	NSILAQVLDQSAR	2.80153e+06	3147577	2709186	979982	1.92584e+06	1.16298e+06
O14737	PDCD5	Programmed cell death protein 5	AVENYLIQMAR	1267203	1.90304e+06	1.7395e+06	198704	1.78248e+06	707632
O14737	PDCD5	Programmed cell death protein 5	AVENYLIQMAR	1.09596e+08	137988686	129026737	7.40068e+07	7.59824e+07	7.05856e+07
O14737	PDCD5	Programmed cell death protein 5	VSEQGLIEILK	2306191	1.70726e+06	2793086	952447	1.16987e+06	1.26427e+06
O14737	PDCD5	Programmed cell death protein 5	VSEQGLIEILKK	644093	1.0439e+06	3211405	335767	724197	1.89178e+06
O14744	ANM5	Protein arginine N-methyltransferase 5	EFIQEPAK	4693791	2.76167e+06	5.77781e+06	3.93084e+06	1.31607e+06	1.95296e+06
O14744	ANM5	Protein arginine N-methyltransferase 5	DWNTLIVGK	576319	716433	2310707	528899	622727	2.98075e+06
O14745	NHRF1	Na(+)/H(+) exchange regulatory cofactor NHE-RF1	LLVVDPETDEQLQK	338591	192550	166363	269450	170225	99934.7
O14745	NHRF1	Na(+)/H(+) exchange regulatory cofactor NHE-RF1	SVDPDSPAEASGLR	907889	996671	1.38332e+06	461751	593135	1.20738e+06
O14745	NHRF1	Na(+)/H(+) exchange regulatory cofactor NHE-RF1	IVEVNGVCMEGK	2511935	1569915	1.01099e+06	2.08291e+06	630133	595178
O14745	NHRF1	Na(+)/H(+) exchange regulatory cofactor NHE-RF1	EALAEAALESPRPALVR	2.0382e+06	2.11962e+06	3.47553e+06	203334	833493	2.67987e+06
O14745	NHRF1	Na(+)/H(+) exchange regulatory cofactor NHE-RF1	NELFSNL	494970	586715	420367	174525	224316	12631.1
O14773	TPP1	Tripeptidyl-peptidase 1	WLLAAGAQK	1.25436e+06	1.40732e+06	1.52066e+06	674803	138698	1.00089e+06
O14773	TPP1	Tripeptidyl-peptidase 1	LFGGNFAHQASVAR	2.44707e+06	2.60802e+06	2.59401e+06	1.29852e+06	763884	692628
O14773	TPP1	Tripeptidyl-peptidase 1	GLTLLFASGDSGAGCWSVSGR	1506491	1.35463e+06	1494974	1.18253e+06	348250	971728
O14773	TPP1	Tripeptidyl-peptidase 1	AYPDVAALSDGYWVVSNR	1.75077e+06	1.37849e+06	2598165	1.13136e+06	721196	501798
O14773	TPP1	Tripeptidyl-peptidase 1	VPIPWVSGTSASTPVFGGILSLINEHR	2.65011e+06	2.88473e+06	2.70656e+06	1.4827e+06	1.14223e+06	1.34122e+06
O14773	TPP1	Tripeptidyl-peptidase 1	ILSGRPPLGFLNPR	7.98243e+06	6320412	8733454	5.07178e+06	2.0345e+06	3.88657e+06
O14773	TPP1	Tripeptidyl-peptidase 1	LYQQHGAGLFDVTR	2.03223e+06	1712941	2.21058e+06	688861	1.13455e+06	1.80022e+06
O14776	TCRG1	Transcription elongation regulator 1	VFFYNPTTR	28580309	2642833	1.65415e+07	2.06768e+07	1.54432e+06	2.08381e+07
O14776	TCRG1	Transcription elongation regulator 1	LSMWDRPDDLIGR	868969	652169	592277	655096	451522	328386
O14776	TCRG1	Transcription elongation regulator 1	LRHPTPTMLSIQK	1.90311e+06	1635563	2.06817e+07	1.97177e+06	310125	2.12188e+07
O14776	TCRG1	Transcription elongation regulator 1	LRHPTPTMLSIQK	1735119	2280463	4413113	703022	1.03772e+06	3.87817e+06
O14776	TCRG1	Transcription elongation regulator 1	EALFNEFVAAAR	1.40312e+06	2.19126e+06	2.06049e+06	840887	1.14566e+06	931274
O14776	TCRG1	Transcription elongation regulator 1	AVDSSSMREDLFK	1.08772e+06	1924762	3.42405e+06	1.3038e+06	1.68803e+06	3.06127e+06
O14776	TCRG1	Transcription elongation regulator 1	EEAIQNFK	947616	835023	979050	784015	648709	889670
O14776	TCRG1	Transcription elongation regulator 1	LFNEHIEALTK	3485701	3.71653e+06	2.07655e+06	1.84148e+06	944495	1.65799e+06
O14776	TCRG1	Transcription elongation regulator 1	LFNEHIEALTKK	1006856	1.25005e+06	1.92436e+06	696934	652058	568261
O14776	TCRG1	Transcription elongation regulator 1	YLVLDCVPEER	759685	2.36636e+06	2.7681e+06	440264	2.02795e+06	2.56895e+06
O14776	TCRG1	Transcription elongation regulator 1	GPPPPPTASEPTR	642842	456796	652073	312020	406059	480576
O14776	TCRG1	Transcription elongation regulator 1	GPPPPPTASEPTRR	481145	338336	434373	544437	282006	456606
O14786	NRP1	Neuropilin-1	IAPPPVVSSGPFLFIK	580032	4.51501e+06	868536	300480	6.09668e+06	296235
O14786	NRP1	Neuropilin-1	FVSDYETHGAGFSIR	1931957	1.76019e+06	1.63886e+06	724848	642059	759370
O14786	NRP1	Neuropilin-1	FVTAVGTQGAISK	620503	667363	593782	322671	362731	359416
O14786	NRP1	Neuropilin-1	FVTAVGTQGAISKETK	3.35235e+06	2.28741e+06	2.35427e+06	1.15705e+06	1.78063e+06	1.69551e+06
O14786	NRP1	Neuropilin-1	SFEGNNNYDTPELR	276502	271665	654432	104499	65106.2	144037
O14786	NRP1	Neuropilin-1	TGPIQDHTGDGNFIYSQADENQK	974814	716267	876373	654600	431691	834721
O14818	PSA7	Proteasome subunit alpha type-7	GRDIVVLGVEK	834405	1.50625e+06	1224432	220191	641989	1.47094e+06
O14818	PSA7	Proteasome subunit alpha type-7	DIVVLGVEKK	897703	718456	867174	136425	505233	290435
O14818	PSA7	Proteasome subunit alpha type-7	KICALDDNVCMAFAGLTADAR	1531214	1.04208e+06	1139379	1.13909e+06	374402	1.0892e+06
O14818	PSA7	Proteasome subunit alpha type-7	RPFGISALIVGFDFDGTPR	2.51448e+06	2.82505e+06	3.19993e+06	2.44444e+06	1.37218e+06	2.89168e+06
O14818	PSA7	Proteasome subunit alpha type-7	NYTDEAIETDDLTIK	3.33485e+06	3.59146e+06	2748213	1.61161e+06	2.74541e+06	1.66678e+06
O14818	PSA7	Proteasome subunit alpha type-7	NIELAVMR	1.5765e+06	1.72432e+06	5.62984e+06	992315	533609	6.79425e+06
O14818	PSA7	Proteasome subunit alpha type-7	ILNPEEIEK	1.34752e+06	1122982	553504	1.90399e+06	484796	385888
O14818	PSA7	Proteasome subunit alpha type-7	YVAEIEK	1.56326e+06	2.57147e+06	3.41541e+06	669984	968048	2.61183e+06
O14828	SCAM3	Secretory carrier-associated membrane protein 3	ERELQHAALGGTATR	2.04862e+06	861715	939717	1.53508e+06	394459	559140
O14828	SCAM3	Secretory carrier-associated membrane protein 3	ELQHAALGGTATR	1.19012e+06	2.29767e+06	3819337	1.1725e+06	1.61659e+06	3.42999e+06
O14828	SCAM3	Secretory carrier-associated membrane protein 3	TAAANAAAGAAENAFR	714629	876742	723105	140380	639342	229591
O14828	SCAM3	Secretory carrier-associated membrane protein 3	TAAANAAAGAAENAFRAP	3.28484e+06	2505833	3.98093e+06	1.18893e+06	738563	3.68067e+06
O14841	OPLA	5-oxoprolinase	ILEQEAGMLLPR	1.49601e+06	2939511	2.63003e+06	1.26776e+06	1.68432e+06	1.73635e+06
O14841	OPLA	5-oxoprolinase	MGTTVATNALLER	1.72176e+06	1.64647e+06	2.1339e+06	1.1458e+06	1.12239e+06	1.47327e+06
O14841	OPLA	5-oxoprolinase	SQISTESFLHLR	1356626	2.27208e+06	1444843	1.3527e+06	1.6709e+06	849225
O14841	OPLA	5-oxoprolinase	AGDFGAAFVER	1.25088e+06	1130843	1320153	919306	672783	1.28207e+06
O14874	BCKD	[3-methyl-2-oxobutanoate dehydrogenase [lipoamide]] kinase, mitochondrial	YLQQELPVR	4.04726e+06	4.54399e+06	3857782	1.44956e+06	1.20371e+06	1.92506e+06
O14874	BCKD	[3-methyl-2-oxobutanoate dehydrogenase [lipoamide]] kinase, mitochondrial	FPFIPMPLDYILPELLK	862968	803101	1.42038e+06	689735	572972	1.13233e+06
O14874	BCKD	[3-methyl-2-oxobutanoate dehydrogenase [lipoamide]] kinase, mitochondrial	VMDYHFTTAEASTQDPR	2.40144e+06	1.91419e+06	2.48076e+06	1.49569e+06	1.46776e+06	1.97486e+06
O14880	MGST3	Microsomal glutathione S-transferase 3	IASGLGLAWIVGR	12235316	11614476	11635461	7.90996e+06	6.70705e+06	6.75567e+06
O14880	MGST3	Microsomal glutathione S-transferase 3	VLYAYGYYTGEPSKR	878204	834519	741053	464125	571329	385784
O14920	IKKB	Inhibitor of nuclear factor kappa-B kinase subunit beta	LGTGGFGNVIR	6.58432e+06	6230970	8.17862e+06	2.45909e+06	1.0601e+06	3.58541e+06
O14920	IKKB	Inhibitor of nuclear factor kappa-B kinase subunit beta	WHNQETGEQIAIK	340600	277476	391960	204059	93850	447706
O14920	IKKB	Inhibitor of nuclear factor kappa-B kinase subunit beta	DLKPENIVLQQGEQR	3617824	3.02724e+06	3371971	1.29745e+06	1.06791e+06	2.55134e+06
O14920	IKKB	Inhibitor of nuclear factor kappa-B kinase subunit beta	ALDDILNLK	4.80242e+06	7125196	5555337	4.70965e+06	4.31547e+06	3.19295e+06
O14920	IKKB	Inhibitor of nuclear factor kappa-B kinase subunit beta	KQGGTLDDLEEQAR	1279879	1161377	1.21523e+06	526559	393434	577519
O14920	IKKB	Inhibitor of nuclear factor kappa-B kinase subunit beta	LLLQAIQSFEK	2.51369e+06	2.17883e+06	2.54737e+06	1.41224e+06	814734	1.24552e+06
O14920	IKKB	Inhibitor of nuclear factor kappa-B kinase subunit beta	LLLQAIQSFEKK	866452	676469	563409	256989	246817	248895
O14920	IKKB	Inhibitor of nuclear factor kappa-B kinase subunit beta	VEEVVSLMNEDEKTVVR	11670920	6113066	2.45495e+06	1.45841e+07	1.55979e+06	1.07502e+06
O14920	IKKB	Inhibitor of nuclear factor kappa-B kinase subunit beta	VRGPVSGSPDSMNASR	871273	774049	797896	343025	365982	526515
O14949	QCR8	Cytochrome b-c1 complex subunit 8	GREFGNLTR	2.1926e+06	1.00481e+06	869983	2.16866e+06	411947	444805
O14949	QCR8	Cytochrome b-c1 complex subunit 8	HVISYSLSPFEQR	1366961	1.98796e+06	1.44051e+06	741439	1.25604e+06	1.06982e+06
O14964	HGS	Hepatocyte growth factor-regulated tyrosine kinase substrate	VCEPCYEQLNR	1727707	1.86189e+06	1879860	2.40718e+06	260960	2.41034e+06
O14964	HGS	Hepatocyte growth factor-regulated tyrosine kinase substrate	ALQNAVTTFVNR	1564025	1869056	2.54438e+06	359196	1.79821e+06	1.02257e+06
O14964	HGS	Hepatocyte growth factor-regulated tyrosine kinase substrate	QEYLEVQR	964274	734921	683252	470195	389839	343638
O14972	DSCR3	Down syndrome critical region protein 3	TEIPFEFPLHLK	405587	284472	369956	194769	140329	76003.8
O14972	DSCR3	Down syndrome critical region protein 3	VETCGCAEGYAR	1.06533e+06	793537	524563	87673.6	442607	205140
O14972	DSCR3	Down syndrome critical region protein 3	DATEIQNIQIADGDVCR	973189	928587	1046569	594348	655211	434548
O14974	MYPT1	Protein phosphatase 1 regulatory subunit 12A	WIGSETDLEPPVVKR	2.59723e+06	2635107	2247020	1.04284e+06	1.35727e+06	963863
O14974	MYPT1	Protein phosphatase 1 regulatory subunit 12A	QGVDIEAAR	1557847	1.3594e+06	1939554	916134	793893	800514
O14974	MYPT1	Protein phosphatase 1 regulatory subunit 12A	QWLNSGHINDVR	2.25879e+06	1.05305e+06	1072400	1.42055e+06	623249	405404
O14974	MYPT1	Protein phosphatase 1 regulatory subunit 12A	SGGTALHVAAAK	9530770	1.39954e+07	15960903	1.55341e+07	3.12068e+06	1.01629e+07
O14974	MYPT1	Protein phosphatase 1 regulatory subunit 12A	VGQTAFDVADEDILGYLEELQK	416427	510397	514197	282905	483229	322714
O14974	MYPT1	Protein phosphatase 1 regulatory subunit 12A	SPLIESTANMDNNQSQK	1408901	1.70446e+06	1.99841e+06	591182	677470	1.075e+06
O14974	MYPT1	Protein phosphatase 1 regulatory subunit 12A	ETLIIEPEK	6211807	4.14554e+06	4539534	4.18473e+06	4.32511e+06	6.85408e+06
O14974	MYPT1	Protein phosphatase 1 regulatory subunit 12A	KTGSYGALAEITASK	448375	795027	525902	253613	463929	326581
O14974	MYPT1	Protein phosphatase 1 regulatory subunit 12A	TGSYGALAEITASK	3.84367e+06	3225537	4.18557e+06	3.43943e+06	804428	2.89242e+06
O14974	MYPT1	Protein phosphatase 1 regulatory subunit 12A	LAYVAPTIPR	5.2112e+06	5.078e+06	3.08735e+06	2.18976e+06	3.68748e+06	2.02767e+06
O14974	MYPT1	Protein phosphatase 1 regulatory subunit 12A	SLLSSTSTTTK	2.08351e+06	1.67738e+06	4.36566e+06	1.03328e+06	696227	4.792e+06
O14974	MYPT1	Protein phosphatase 1 regulatory subunit 12A	SYLTPVRDEESESQR	1.1361e+06	953775	982336	448321	303526	496408
O14974	MYPT1	Protein phosphatase 1 regulatory subunit 12A	RSTQGVTLTDLQEAEK	3.11638e+06	2580624	2076983	2.42018e+06	1.53742e+06	2.34818e+06
O14974	MYPT1	Protein phosphatase 1 regulatory subunit 12A	STQGVTLTDLQEAEK	1119079	1457970	1.32983e+06	707176	452006	637395
O14974	MYPT1	Protein phosphatase 1 regulatory subunit 12A	YETSSTSAGDRYDSLLGR	654340	442124	562454	257696	142101	167519
O14974	MYPT1	Protein phosphatase 1 regulatory subunit 12A	SGSYSYLEER	1.21464e+06	547866	1.66847e+06	412612	226635	1.11606e+06
O14974	MYPT1	Protein phosphatase 1 regulatory subunit 12A	LYEQILAENEKLK	617527	526543	1.26061e+06	349966	316747	1.12049e+06
O14974	MYPT1	Protein phosphatase 1 regulatory subunit 12A	AQLHDTNMELTDLK	2930650	2.73013e+06	2.56901e+06	1.78704e+06	1.1988e+06	1.60797e+06
O14974	MYPT1	Protein phosphatase 1 regulatory subunit 12A	RISEMEEELK	2.85553e+06	2584197	2.71309e+06	3.00349e+06	2.69597e+06	2.82411e+06
O14976	GAK	Cyclin-G-associated kinase	DQSDFVGQTVELGELR	3.56003e+06	2.39189e+06	2.27594e+06	3.47021e+06	1.88233e+06	897465
O14976	GAK	Cyclin-G-associated kinase	GQLVEFLK	1640075	1062950	1.72413e+06	1.08627e+06	321607	125944
O14976	GAK	Cyclin-G-associated kinase	ALVEEEITR	831146	1813246	2.35431e+06	637014	2.32651e+06	846612
O14976	GAK	Cyclin-G-associated kinase	GDLDISYITSR	1.75992e+07	6755334	6.15254e+06	1.67433e+07	6.15245e+06	6.71299e+06
O14976	GAK	Cyclin-G-associated kinase	APHLHTLYNICR	911369	975452	890229	420237	403320	161092
O14976	GAK	Cyclin-G-associated kinase	AVVMTPVPLFSK	812326	1837948	1161307	620481	425158	411006
O14976	GAK	Cyclin-G-associated kinase	AVVMTPVPLFSK	1625595	1891356	1979331	779324	653949	205736
O14976	GAK	Cyclin-G-associated kinase	SGCRPFCEVYVGDER	4.0361e+07	3.7363e+07	4.04272e+07	2.01193e+07	1.8079e+07	2.62028e+07
O14976	GAK	Cyclin-G-associated kinase	EAPPWENSSMR	4.60796e+07	46636580	4.5375e+07	2.71681e+07	2.7849e+07	2.68035e+07
O14976	GAK	Cyclin-G-associated kinase	LLDWIEGK	1278483	1223218	2.03103e+06	815932	659098	1.54611e+06
O14979	HNRDL	Heterogeneous nuclear ribonucleoprotein D-like	LSHVPPPLFPSAPATLASR	316104	82293.7	174778	102647	41144.6	55823.3
O14979	HNRDL	Heterogeneous nuclear ribonucleoprotein D-like	MFIGGLSWDTSKK	3.39522e+06	3566458	4.18015e+06	1.5058e+06	1.84865e+06	3.2444e+06
O14979	HNRDL	Heterogeneous nuclear ribonucleoprotein D-like	MFIGGLSWDTSKK	1.9047e+06	1899169	3293996	856350	832931	3.39077e+06
O14979	HNRDL	Heterogeneous nuclear ribonucleoprotein D-like	DLTEYLSR	1.70086e+06	2.25333e+06	2.7393e+06	786160	1.55287e+06	3.25325e+06
O14979	HNRDL	Heterogeneous nuclear ribonucleoprotein D-like	FGEVVDCTIKTDPVTGR	964331	1195482	1.56435e+06	397545	508705	904331
O14979	HNRDL	Heterogeneous nuclear ribonucleoprotein D-like	DAASVDKVLELK	2.44947e+06	2217547	3.1246e+06	641800	384052	1.49315e+06
O14979	HNRDL	Heterogeneous nuclear ribonucleoprotein D-like	GFCFITYTDEEPVKK	981217	2079481	924161	667220	2.36378e+06	550599
O14979	HNRDL	Heterogeneous nuclear ribonucleoprotein D-like	YHQIGSGKCEIK	727201	543126	617567	455371	216611	305893
O14980	XPO1	Exportin-1	MAQEVLTHLKEHPDAWTR	2.53414e+06	3.81621e+06	3.96697e+06	1.40692e+06	2.4489e+06	2.23545e+06
O14980	XPO1	Exportin-1	YVVGLIIK	570309	398757	653674	132920	176790	452239
O14980	XPO1	Exportin-1	TSESLCQNNMVILK	1.15396e+06	340540	972059	769936	225276	524612
O14980	XPO1	Exportin-1	LLSEEVFDFSSGQITQVK	1.41557e+06	1.50111e+06	1.33017e+06	1.09855e+06	1.28916e+06	1.04714e+06
O14980	XPO1	Exportin-1	FLNVPMFR	1.85028e+06	1.96045e+06	1774504	765776	1.04643e+06	389323
O14980	XPO1	Exportin-1	QMLPLNTNIR	23897704	22612552	24239378	1.24551e+07	1.20932e+07	1.63319e+07
O14980	XPO1	Exportin-1	MAKPEEVLVVENDQGEVVR	1.69984e+06	1.66818e+06	1.40297e+06	973228	931723	882453
O14980	XPO1	Exportin-1	EFMKDTDSINLYK	718339	1275191	1762894	360530	571152	380999
O14980	XPO1	Exportin-1	DTDSINLYK	1368713	997816	1.16161e+06	817167	214006	833243
O14980	XPO1	Exportin-1	ETLVYLTHLDYVDTER	911624	674071	704555	521585	432340	274915
O14980	XPO1	Exportin-1	LHNQVNGTEWSWK	3.16437e+07	1.06132e+07	1.24466e+07	1.76235e+07	3.71852e+06	4.92557e+06
O14980	XPO1	Exportin-1	FLVTVIK	1.45316e+06	1.02936e+06	1.0447e+06	308817	764906	497050
O14980	XPO1	Exportin-1	YMLLPNQVWDSIIQQATK	1155605	1.40643e+06	1.46555e+06	572349	796053	1.11687e+06
O14980	XPO1	Exportin-1	YMLLPNQVWDSIIQQATK	767923	1.19334e+06	642521	577059	1.54192e+06	690671
O14980	XPO1	Exportin-1	NVDILKDPETVK	3498694	3645362	3.65229e+06	1.25039e+06	2.82008e+06	2.126e+06
O14980	XPO1	Exportin-1	AVGHPFVIQLGR	1.76125e+06	1.14527e+07	9590418	848830	1.72638e+07	1.33972e+07
O14980	XPO1	Exportin-1	IYLDMLNVYK	2.22437e+06	3639999	1.77874e+06	2.71126e+06	4.76621e+06	762696
O14980	XPO1	Exportin-1	IYLDMLNVYK	2.68729e+06	2.70322e+06	2.73868e+06	1.4591e+06	1.26399e+06	1.50898e+06
O14980	XPO1	Exportin-1	LISGWVSR	2824348	2.33667e+06	2.37597e+06	1.02176e+06	1.39325e+06	1.57867e+06
O14980	XPO1	Exportin-1	SNDPQMVAENFVPPLLDAVLIDYQR	508619	402168	429675	256421	226460	220813
O14980	XPO1	Exportin-1	NVPAAREPEVLSTMAIIVNK	1630127	1.88307e+06	1.61668e+06	1.08231e+06	1.01239e+06	1.08106e+06
O14980	XPO1	Exportin-1	EHLRDFLVQIK	1.60106e+06	1.45337e+06	1.44125e+06	804612	999451	995202
O14980	XPO1	Exportin-1	EFAGEDTSDLFLEER	2.62939e+06	4141981	4.56877e+06	1.51381e+06	2.63945e+06	2.72703e+06
O14981	BTAF1	TATA-binding protein-associated factor 172	LHPHELNNLLSK	787605	650544	738104	634034	210755	625136
O14981	BTAF1	TATA-binding protein-associated factor 172	NTIDINNFDGK	4243070	4.20125e+06	3.92104e+06	2.30515e+06	3.13055e+06	2.15803e+06
O14981	BTAF1	TATA-binding protein-associated factor 172	EQEAGVLAMDALHR	767894	3.57181e+06	1.39805e+06	560346	2.13276e+06	571008
O15027	SC16A	Protein transport protein Sec16A	IVNHWASPELR	1.15543e+06	1.27188e+06	2.00146e+06	558878	680204	812851
O15027	SC16A	Protein transport protein Sec16A	YGPLPGPAVPR	1068272	1196335	825876	289102	36937.9	373108
O15027	SC16A	Protein transport protein Sec16A	QIDSSPVGGETDETTVSQNYR	299771	161901	298637	188100	34255.1	238314
O15027	SC16A	Protein transport protein Sec16A	GGIGASENLENPPK	4019892	3.47387e+06	340212	6.58918e+06	5.70244e+06	277974
O15027	SC16A	Protein transport protein Sec16A	TMATMGDTLASR	4326384	3.70675e+06	2802838	2.48277e+06	3.20441e+06	788131
O15027	SC16A	Protein transport protein Sec16A	LVLIGSNHSLPFLK	1273631	953481	916901	790786	859153	584057
O15027	SC16A	Protein transport protein Sec16A	TVPDSEAPPGWDR	2.26145e+06	2107083	2795134	1.45486e+06	730208	1.76939e+06
O15027	SC16A	Protein transport protein Sec16A	TEAYLPDDKNK	551584	1.16577e+06	672162	389672	816503	79893.6
O15027	SC16A	Protein transport protein Sec16A	GLANPEPAPEPK	1.03346e+06	1.00394e+06	955555	314238	576858	580185
O15031	PLXB2	Plexin-B2	EAFEAYTDHATYK	961170	951906	823022	825701	122455	638138
O15031	PLXB2	Plexin-B2	IQPETGPLGGGIR	2.15678e+07	16266785	1.56087e+07	1.01722e+07	451490	4.59124e+06
O15031	PLXB2	Plexin-B2	FGAQLQCVTGPQATR	5102167	1.03387e+07	843840	7.4758e+06	1.69855e+07	609227
O15031	PLXB2	Plexin-B2	AMTLQEAEAFVGAER	3.02606e+06	4.83853e+06	3817285	2.25116e+06	1.73966e+06	3.31716e+06
O15031	PLXB2	Plexin-B2	DTTHNLPEFIVK	1.46266e+07	5192408	1.48277e+06	2.77121e+06	6.12854e+06	555606
O15031	PLXB2	Plexin-B2	SQLEGLEESVR	5.6918e+06	3.57343e+06	3.97541e+06	8.92854e+06	2.64344e+06	2.46774e+06
O15031	PLXB2	Plexin-B2	VFFLPSK	1128318	1.32857e+06	1314000	688542	873388	646281
O15031	PLXB2	Plexin-B2	LDIPEPR	5.07987e+06	13589907	9.2977e+06	643610	2.23202e+06	7.21229e+06
O15031	PLXB2	Plexin-B2	VGVSQQPEDSQQDLPGER	262966	188328	162891	93081.3	100924	83580.5
O15042	SR140	U2 snRNP-associated SURP motif-containing protein	FEPPQSDSDGQRR	14266567	1.49396e+07	1.42224e+07	6.63025e+06	7.90952e+06	5.87242e+06
O15042	SR140	U2 snRNP-associated SURP motif-containing protein	LKNPNAPMLPPPK	644187	588564	1.08126e+06	160315	211775	282843
O15042	SR140	U2 snRNP-associated SURP motif-containing protein	MIEFVVR	3.69064e+06	3.49358e+06	4307458	1.40464e+06	1.08766e+06	2.12769e+06
O15042	SR140	U2 snRNP-associated SURP motif-containing protein	LYLVSDVLYNSSAK	3.19602e+06	3.01883e+06	3.15825e+06	1.5681e+06	1.45049e+06	1.71268e+06
O15042	SR140	U2 snRNP-associated SURP motif-containing protein	FQDELESGKRPK	770982	1817839	1.98937e+06	906000	428302	1.10467e+06
O15067	PUR4	Phosphoribosylformylglycinamidine synthase	LSFAHPPSAEVEAIALATLHDR	3.36816e+07	2.843e+07	3.60083e+07	2.17969e+07	2.91278e+07	2.30835e+07
O15067	PUR4	Phosphoribosylformylglycinamidine synthase	NPSTVEAFDLAQSNSEHSR	1.09178e+06	2.93914e+06	945928	620266	2.35733e+06	994961
O15067	PUR4	Phosphoribosylformylglycinamidine synthase	LVHSLFESIMSTQESSNPNNVLK	1294984	2.39985e+06	1430224	786702	2.45834e+06	954955
O15067	PUR4	Phosphoribosylformylglycinamidine synthase	FGEPVLAGFAR	2.5644e+06	2.87461e+06	3.40903e+06	1.42253e+06	1.75725e+06	1.8724e+06
O15067	PUR4	Phosphoribosylformylglycinamidine synthase	SLGLQLPDGQRR	5.30156e+06	6.06411e+06	6680155	2.06713e+06	3.13918e+06	4.84701e+06
O15067	PUR4	Phosphoribosylformylglycinamidine synthase	EAPEPGMEVVK	846240	899927	1207278	500375	390958	392103
O15067	PUR4	Phosphoribosylformylglycinamidine synthase	GHLLYVALSPGQHR	502840	4451918	5.20516e+06	252056	6.63694e+06	8.23781e+06
O15067	PUR4	Phosphoribosylformylglycinamidine synthase	AFSITQGLLK	3929385	4.13391e+06	2.23093e+06	1.55196e+06	2.37692e+06	1.01642e+06
O15067	PUR4	Phosphoribosylformylglycinamidine synthase	AFSITQGLLKDR	1.15041e+06	1000957	994351	951586	389628	618980
O15067	PUR4	Phosphoribosylformylglycinamidine synthase	ASVPREPGGPSPR	1.2852e+06	1.07095e+06	928524	1.32833e+06	870767	288602
O15067	PUR4	Phosphoribosylformylglycinamidine synthase	GWAAAVTFHPR	1.89713e+06	1.37373e+06	2074451	1.04799e+06	669999	843653
O15067	PUR4	Phosphoribosylformylglycinamidine synthase	VGPGPALMLR	1269027	1693149	2441905	141645	1.51708e+06	1.52242e+06
O15085	ARHGB	Rho guanine nucleotide exchange factor 11	SRPAHLGVFLR	2.43949e+06	507232	805730	3.29466e+06	155333	395181
O15085	ARHGB	Rho guanine nucleotide exchange factor 11	NLAEDASSTEAAGGYK	4.08018e+06	1240808	1635704	3.29015e+06	113460	616317
O15111	IKKA	Inhibitor of nuclear factor kappa-B kinase subunit alpha	LGTGGFGNVCLYQHR	6.07014e+06	5.98954e+06	6.27416e+06	3.34963e+06	3.23336e+06	3.75618e+06
O15111	IKKA	Inhibitor of nuclear factor kappa-B kinase subunit alpha	KPASQCVLDGVR	6.1694e+06	2.9911e+06	2.29231e+06	7.29075e+06	1.13806e+06	1.02817e+06
O15111	IKKA	Inhibitor of nuclear factor kappa-B kinase subunit alpha	QGDLMESLEQR	8.57895e+06	3356042	3.24232e+06	8.51099e+06	5.07444e+06	2.65332e+06
O15111	IKKA	Inhibitor of nuclear factor kappa-B kinase subunit alpha	VLKELFGHLSK	1934423	997103	2.07143e+06	1.18241e+06	525026	650597
O15111	IKKA	Inhibitor of nuclear factor kappa-B kinase subunit alpha	IIDLLPK	963663	1186861	3.26281e+06	571850	1.3436e+06	3.98896e+06
O15116	LSM1	U6 snRNA-associated Sm-like protein LSm1	TLIGFLR	1241968	1.37612e+06	1.54102e+06	867620	398522	518955
O15116	LSM1	U6 snRNA-associated Sm-like protein LSm1	SIDQFANLVLHQTVER	1.03343e+06	1.46479e+06	1189390	598832	703623	1.02017e+06
O15117	FYB	FYN-binding protein	YNTGGNPTEDVSVNSRPFR	552969	557009	521362	346288	291041	562283
O15117	FYB	FYN-binding protein	FGTPASLTTRDPEAK	1.12987e+06	1.43446e+06	3.09331e+06	467088	568233	3.43701e+06
O15117	FYB	FYN-binding protein	VGFLKPVGPKPINLPK	1.6244e+06	1.91184e+06	3186748	1.05628e+06	1.34457e+06	2.32898e+06
O15117	FYB	FYN-binding protein	INQEELASGTPPARFPK	969037	966723	770156	320927	500587	330860
O15117	FYB	FYN-binding protein	LTGPIQVIHLAK	4.75667e+07	4.92774e+07	1.75839e+07	4.88017e+06	8.4149e+06	2.61411e+07
O15117	FYB	FYN-binding protein	DLQVKPGESLEVIQTTDDTK	1.79845e+06	5670359	1070325	84145.4	4.56508e+06	642867
O15118	NPC1	Niemann-Pick C1 protein	YNCEYSGPPKPLPK	1.13369e+06	979169	1079300	566695	200936	743842
O15118	NPC1	Niemann-Pick C1 protein	EFINFVK	2.19895e+06	1.98024e+06	2.08948e+06	1.24851e+06	1.01719e+06	1.33872e+06
O15118	NPC1	Niemann-Pick C1 protein	LQGETLDQQLGR	1.92369e+06	1.60743e+06	1881745	1.29655e+06	877169	782773
O15118	NPC1	Niemann-Pick C1 protein	GGHAAYSSAVNILLGHGTR	3.16767e+06	2.96998e+06	3725623	2.81676e+06	1.37777e+06	2.53119e+06
O15126	SCAM1	Secretory carrier-associated membrane protein 1	EHALAQAELLK	2.40576e+06	999172	831700	1.96315e+06	256300	227833
O15126	SCAM1	Secretory carrier-associated membrane protein 1	AQQEFATGVMSNK	488289	627211	1412419	487934	707730	2.00226e+06
O15127	SCAM2	Secretory carrier-associated membrane protein 2	ERELQNTVANLHVR	1.69987e+06	1.93208e+06	1.54255e+06	908593	644480	561229
O15127	SCAM2	Secretory carrier-associated membrane protein 2	ELQNTVANLHVR	2.8079e+06	2886532	2.37229e+06	1.20135e+06	1.16591e+06	1.10655e+06
O15127	SCAM2	Secretory carrier-associated membrane protein 2	TGASFQQAQEEFSQGIFSSR	3.73963e+06	3440368	3.12119e+06	1.84538e+06	1.44086e+06	1.26969e+06
O15143	ARC1B	Actin-related protein 2/3 complex subunit 1B	DRTQIAICPNNHEVHIYEK	1.55157e+06	1.52433e+06	1.75422e+06	977096	951098	1.32157e+06
O15143	ARC1B	Actin-related protein 2/3 complex subunit 1B	TQIAICPNNHEVHIYEK	12554145	13447251	1.2564e+07	5.07284e+06	7.76979e+06	8.44381e+06
O15143	ARC1B	Actin-related protein 2/3 complex subunit 1B	VHELKEHNGQVTGIDWAPESNR	7.56719e+06	6799101	7.39062e+06	5.17069e+06	3.03e+06	5.6463e+06
O15143	ARC1B	Actin-related protein 2/3 complex subunit 1B	EHNGQVTGIDWAPESNR	3.20837e+06	3.27259e+06	3.21067e+06	2.12367e+06	1.7718e+06	1.91396e+06
O15143	ARC1B	Actin-related protein 2/3 complex subunit 1B	IVTCGTDR	1.60575e+06	498458	1.2611e+06	790848	431796	204388
O15143	ARC1B	Actin-related protein 2/3 complex subunit 1B	IVTCGTDRNAYVWTLK	113993	336642	292531	41794.1	250076	98692.2
O15143	ARC1B	Actin-related protein 2/3 complex subunit 1B	NAYVWTLK	4.25194e+06	4.59964e+06	5133392	2.82395e+06	1.68838e+06	2.9003e+06
O15143	ARC1B	Actin-related protein 2/3 complex subunit 1B	GRTWKPTLVILR	1282646	1.10459e+06	1428309	825744	270123	300722
O15143	ARC1B	Actin-related protein 2/3 complex subunit 1B	TWKPTLVILR	2.32196e+06	2.17543e+06	4486118	1.51086e+06	204457	2.62086e+06
O15143	ARC1B	Actin-related protein 2/3 complex subunit 1B	WAPNENKFAVGSGSR	1.79794e+06	1706951	2319359	1.35249e+06	513602	1.75087e+06
O15143	ARC1B	Actin-related protein 2/3 complex subunit 1B	VISICYFEQENDWWVCK	1.84497e+06	1.01266e+06	1537679	2.02572e+06	799803	758686
O15143	ARC1B	Actin-related protein 2/3 complex subunit 1B	IFSAYIKEVEERPAPTPWGSK	2.31388e+06	3.4163e+06	4.02392e+06	1.14969e+06	2.41854e+06	2.18097e+06
O15143	ARC1B	Actin-related protein 2/3 complex subunit 1B	IFSAYIK	765338	1.43883e+06	1.51695e+06	414345	980533	872137
O15143	ARC1B	Actin-related protein 2/3 complex subunit 1B	EVEERPAPTPWGSK	2.95921e+06	2.99294e+06	3.44732e+06	1.72775e+06	1.51756e+06	2.14352e+06
O15143	ARC1B	Actin-related protein 2/3 complex subunit 1B	VAWVSHDSTVCLADADKK	8.17491e+06	9.04753e+06	9189145	4.34768e+06	5.04646e+06	6.45546e+06
O15143	ARC1B	Actin-related protein 2/3 complex subunit 1B	ERFQNLDK	1.45058e+06	945107	1.47587e+06	931456	507819	1.45759e+06
O15143	ARC1B	Actin-related protein 2/3 complex subunit 1B	FQNLDKK	1234936	1.13044e+06	1.24535e+06	396064	1.03132e+06	585399
O15143	ARC1B	Actin-related protein 2/3 complex subunit 1B	KASSEGGTAAGAGLDSLHK	14573150	13176692	1.51894e+06	1.89062e+07	1.84104e+07	869515
O15143	ARC1B	Actin-related protein 2/3 complex subunit 1B	ASSEGGTAAGAGLDSLHK	1.13887e+07	1.03244e+07	1.04405e+07	6.26515e+06	4.57996e+06	6.98818e+06
O15143	ARC1B	Actin-related protein 2/3 complex subunit 1B	NSVSQISVLSGGK	1.21524e+07	11622265	12207475	5.79786e+06	6.07153e+06	7.94307e+06
O15143	ARC1B	Actin-related protein 2/3 complex subunit 1B	CSQFCTTGMDGGMSIWDVK	1.85239e+06	2186198	2.22804e+06	1.34407e+06	1.2839e+06	1.33321e+06
O15143	ARC1B	Actin-related protein 2/3 complex subunit 1B	SLESALKDLK	2.57789e+06	2.01789e+06	2712397	1.91502e+06	655518	1.4914e+06
O15144	ARPC2	Actin-related protein 2/3 complex subunit 2	MILLEVNNR	1761802	2.18948e+06	2.61369e+06	449992	712253	623205
O15144	ARPC2	Actin-related protein 2/3 complex subunit 2	MILLEVNNR	1.87739e+06	1.95147e+06	6.29483e+06	1.74879e+06	1.90436e+06	6.58983e+06
O15144	ARPC2	Actin-related protein 2/3 complex subunit 2	ILLEVNNR	7094001	6.57557e+06	7.17279e+06	3.29892e+06	2.27883e+06	3.43592e+06
O15144	ARPC2	Actin-related protein 2/3 complex subunit 2	IIEETLALK	1736546	1970982	2.07016e+06	57190.8	664698	1.26456e+06
O15144	ARPC2	Actin-related protein 2/3 complex subunit 2	VMVSISLK	1.33143e+06	1469191	1.65536e+06	956349	452489	700542
O15144	ARPC2	Actin-related protein 2/3 complex subunit 2	FYKELQAHGADELLK	2.33054e+06	1.98787e+06	4192914	2.773e+06	2.31129e+06	3.63863e+06
O15144	ARPC2	Actin-related protein 2/3 complex subunit 2	ELQAHGADELLK	18078856	26355915	18602653	6.53916e+06	1.25324e+07	2.21167e+06
O15144	ARPC2	Actin-related protein 2/3 complex subunit 2	ELQAHGADELLKR	2.80217e+06	2.58338e+06	2662452	1.38429e+06	1.53981e+06	1.31809e+06
O15144	ARPC2	Actin-related protein 2/3 complex subunit 2	VYGSFLVNPESGYNVSLLYDLENLPASK	2.55875e+06	1.50636e+06	1.35728e+06	2.31862e+06	816019	926957
O15144	ARPC2	Actin-related protein 2/3 complex subunit 2	DSIVHQAGMLKR	2.19118e+06	2.19555e+06	2.67978e+06	998544	1.02025e+06	1.60075e+06
O15144	ARPC2	Actin-related protein 2/3 complex subunit 2	DSIVHQAGMLK	1209088	1.13954e+06	1.31766e+06	527535	758572	731040
O15144	ARPC2	Actin-related protein 2/3 complex subunit 2	DSIVHQAGMLK	19113755	2.19364e+07	2.66566e+07	2.82528e+07	3.50615e+07	3.02203e+07
O15144	ARPC2	Actin-related protein 2/3 complex subunit 2	NCFASVFEK	5.38425e+06	5.44582e+06	7.94874e+06	2.57976e+06	1.94634e+06	4.63827e+06
O15144	ARPC2	Actin-related protein 2/3 complex subunit 2	YFQFQEEGKEGENR	7.21733e+06	7.06101e+06	7422206	3.73066e+06	2.84792e+06	4.35688e+06
O15144	ARPC2	Actin-related protein 2/3 complex subunit 2	AVIHYRDDETMYVESK	7.22092e+06	7934169	7.60387e+06	3.08262e+06	4.89983e+06	5.67124e+06
O15144	ARPC2	Actin-related protein 2/3 complex subunit 2	AVIHYRDDETMYVESK	2828426	2.05609e+06	1.8043e+06	3.77878e+06	1.01348e+06	985006
O15144	ARPC2	Actin-related protein 2/3 complex subunit 2	VTVVFSTVFKDDDDVVIGK	377699	266016	387408	309419	241574	582732
O15144	ARPC2	Actin-related protein 2/3 complex subunit 2	VFMQEFKEGR	787224	715877	890023	516256	117911	513741
O15144	ARPC2	Actin-related protein 2/3 complex subunit 2	EPPLELK	2.57596e+06	1899296	2006287	1.12133e+06	504060	777665
O15144	ARPC2	Actin-related protein 2/3 complex subunit 2	EPPLELKDTDAAVGDNIGYITFVLFPR	922094	991555	1232905	450138	548839	688168
O15144	ARPC2	Actin-related protein 2/3 complex subunit 2	DTDAAVGDNIGYITFVLFPR	828044	943846	803129	465393	435105	467114
O15144	ARPC2	Actin-related protein 2/3 complex subunit 2	DNTINLIHTFR	2.03488e+07	2.03928e+07	20718980	9.37086e+06	1.04198e+07	1.11714e+07
O15144	ARPC2	Actin-related protein 2/3 complex subunit 2	DYLHYHIK	1132360	993113	1057226	333382	516729	581971
O15145	ARPC3	Actin-related protein 2/3 complex subunit 3	PAYHSSLMDPDTK	4108449	4.82489e+06	5.67402e+06	2.60931e+06	3.78773e+06	4.58084e+06
O15145	ARPC3	Actin-related protein 2/3 complex subunit 3	PAYHSSLMDPDTK	1.04573e+06	2.19414e+06	1899043	636286	2.20371e+06	1.73383e+06
O15145	ARPC3	Actin-related protein 2/3 complex subunit 3	LIGNMALLPIR	1.12785e+06	1224167	1.85079e+06	685345	190856	537927
O15145	ARPC3	Actin-related protein 2/3 complex subunit 3	LIGNMALLPIR	1.11525e+06	823442	1.21069e+06	1.07935e+06	570534	1.16782e+06
O15145	ARPC3	Actin-related protein 2/3 complex subunit 3	SQFKGPAPR	1.6991e+06	1.48218e+06	1533723	1.30632e+06	240116	665340
O15145	ARPC3	Actin-related protein 2/3 complex subunit 3	ETKDTDIVDEAIYYFK	5.00987e+06	5.28653e+06	4.99887e+06	3.07006e+06	2.45534e+06	3.60859e+06
O15145	ARPC3	Actin-related protein 2/3 complex subunit 3	DTDIVDEAIYYFK	2.05658e+08	1.54251e+08	2.72996e+08	4.51688e+07	1.33199e+08	1.49079e+08
O15145	ARPC3	Actin-related protein 2/3 complex subunit 3	NYEIKNEADR	1.85023e+06	2446602	1856812	1.10639e+06	1.50343e+06	1.56116e+06
O15145	ARPC3	Actin-related protein 2/3 complex subunit 3	AYLQQLR	6.86008e+06	8.57338e+06	7458118	5.43629e+06	5.04681e+06	4.38234e+06
O15145	ARPC3	Actin-related protein 2/3 complex subunit 3	VFDPQNDKPSK	3.8256e+06	3.77824e+06	3.71739e+06	1.71412e+06	1.56103e+06	1.75595e+06
O15145	ARPC3	Actin-related protein 2/3 complex subunit 3	VFDPQNDKPSKWWTCFVK	3487719	2.68751e+06	2.96795e+06	904516	1.04566e+06	2.11264e+06
O15145	ARPC3	Actin-related protein 2/3 complex subunit 3	WWTCFVK	1.20118e+06	1.19287e+06	1.49818e+06	874536	389890	389379
O15173	PGRC2	Membrane-associated progesterone receptor component 2	DFSLEQLR	846512	698848	933016	525159	389589	249081
O15173	PGRC2	Membrane-associated progesterone receptor component 2	FYGPAGPYGIFAGR	2266149	2.14757e+06	3165196	1.46469e+06	1.22215e+06	2.68735e+06
O15211	RGL2	Ral guanine nucleotide dissociation stimulator-like 2	ELLVQEVK	1.98488e+06	1.08282e+06	1.10437e+06	991854	477075	374995
O15211	RGL2	Ral guanine nucleotide dissociation stimulator-like 2	WLQGLRPLTEAQSHR	2396365	2.4678e+06	2060465	912290	1.13697e+06	484707
O15212	PFD6	Prefoldin subunit 6	LLGPVLVK	535107	543200	640151	262848	179639	188888
O15212	PFD6	Prefoldin subunit 6	LLGPVLVKQELGEAR	1.13689e+06	1628563	1.15482e+06	1.0933e+06	1.9637e+06	978495
O15212	PFD6	Prefoldin subunit 6	RLDYITAEIK	992077	633844	1192650	341754	733814	910254
O15212	PFD6	Prefoldin subunit 6	ETLAQLQQEFQR	1409075	947619	1.23593e+06	1.47849e+06	636830	450055
O15213	WDR46	WD repeat-containing protein 46	FLHSEALLAVAQNR	643053	754619	855135	175891	525541	251899
O15213	WDR46	WD repeat-containing protein 46	TLPHGAGHLAFSQR	1.47831e+06	1.47917e+06	1.79921e+06	672027	562783	1.39346e+06
O15226	NKRF	NF-kappa-B-repressing factor	EGLGLDVER	1.69817e+06	1870827	3174362	1.37457e+06	2.0846e+06	3.72384e+06
O15226	NKRF	NF-kappa-B-repressing factor	SESHTDLTFSR	2699672	4.4173e+06	1.39001e+06	2.98359e+06	301015	1.5387e+06
O15231	ZN185	Zinc finger protein 185	SQDPPALAR	1.68128e+06	1.5418e+06	1.48823e+06	625038	668882	736184
O15231	ZN185	Zinc finger protein 185	GSSSATSVSAVPADR	1.06642e+06	358542	1197670	1.52241e+06	269740	1.84642e+06
O15231	ZN185	Zinc finger protein 185	GALADYEGKDVATR	1.53127e+06	1.56843e+06	1.42006e+06	848155	712324	592163
O15231	ZN185	Zinc finger protein 185	GGQGDPAVPAQQPADPSTPER	352806	265769	633385	253201	119114	507043
O15231	ZN185	Zinc finger protein 185	QSSPSGSEQLVR	805970	2452864	1477247	502582	2.77529e+06	490295
O15231	ZN185	Zinc finger protein 185	VGEAWQDRPGAPR	931277	617975	1.83092e+06	482125	716321	852627
O15231	ZN185	Zinc finger protein 185	EYVNASEVSSGKPVSAR	469028	440573	427526	181410	119039	224819
O15254	ACOX3	Peroxisomal acyl-coenzyme A oxidase 3	TLLPMPGVMVGDIGKK	2869004	2.28253e+06	1889236	870759	1.11549e+06	1.53258e+06
O15254	ACOX3	Peroxisomal acyl-coenzyme A oxidase 3	TLLPMPGVMVGDIGKK	4.2506e+06	5.41652e+06	1.84136e+06	941819	1.34568e+06	1.21409e+06
O15254	ACOX3	Peroxisomal acyl-coenzyme A oxidase 3	TLLPMPGVMVGDIGKK	2.91371e+06	4043879	4.03683e+06	2.04214e+06	4.51826e+06	4.15588e+06
O15254	ACOX3	Peroxisomal acyl-coenzyme A oxidase 3	EACGGHGYLAMNR	1347532	1352381	1.44448e+06	517502	618709	750575
O15258	RER1	Protein RER1	LGQIYQSWLDK	3297403	2.568e+06	1.26474e+06	2.41854e+06	1.98354e+06	679115
O15258	RER1	Protein RER1	QNEEFRPFIR	3976941	7.77365e+06	2.71889e+06	1.63382e+06	6.25755e+06	2.09661e+06
O15260	SURF4	Surfeit locus protein 4	GQNDLMGTAEDFADQFLR	1.18437e+06	1.00184e+06	1.06621e+06	921648	340665	704938
O15260	SURF4	Surfeit locus protein 4	SMFAGVPTMR	1.19024e+06	688119	980841	1.00541e+06	341796	621298
O15269	SPTC1	Serine palmitoyltransferase 1	SFVIDHQR	2.02635e+06	1411432	2.07068e+06	1.60659e+06	629799	1.93634e+06
O15269	SPTC1	Serine palmitoyltransferase 1	LLQEIVDQCMNR	1.14069e+06	1469093	888609	788022	1.02965e+06	352790
O15269	SPTC1	Serine palmitoyltransferase 1	VVVTVEQTEEELER	1.71142e+06	1540613	1.8905e+06	1.46568e+06	225001	1.28855e+06
O15270	SPTC2	Serine palmitoyltransferase 2	VLEEYGAGVCSTR	1.04559e+06	732350	1623682	707741	962301	1.3284e+06
O15270	SPTC2	Serine palmitoyltransferase 2	LLKDAIVYGQPR	1.00432e+06	797274	919802	436457	331505	617464
O15270	SPTC2	Serine palmitoyltransferase 2	LPEVIALK	1227558	1624986	1.38701e+06	1.66194e+06	2.4167e+06	2.00769e+06
O15294	OGT1	UDP-N-acetylglucosamine--peptide N-acetylglucosaminyltransferase 110 kDa subunit	MLSFQGLAELAHR	1.00286e+06	1.15348e+06	1304869	496062	719566	288284
O15294	OGT1	UDP-N-acetylglucosamine--peptide N-acetylglucosaminyltransferase 110 kDa subunit	GQLQEAIEHYR	3.11613e+06	2250186	2.55503e+06	2.45402e+06	1.15277e+06	1.64388e+06
O15294	OGT1	UDP-N-acetylglucosamine--peptide N-acetylglucosaminyltransferase 110 kDa subunit	GSVAEAEDCYNTALR	1412217	2.19908e+06	3323641	446665	1.41042e+06	2.67889e+06
O15294	OGT1	UDP-N-acetylglucosamine--peptide N-acetylglucosaminyltransferase 110 kDa subunit	LCPTHADSLNNLANIKR	1.83038e+06	2.43595e+06	2.1588e+06	903244	1.01194e+06	1.00767e+06
O15294	OGT1	UDP-N-acetylglucosamine--peptide N-acetylglucosaminyltransferase 110 kDa subunit	DSGNIPEAIASYR	2.19529e+06	1.79208e+06	1762638	847900	1.23862e+06	783764
O15294	OGT1	UDP-N-acetylglucosamine--peptide N-acetylglucosaminyltransferase 110 kDa subunit	KLVSIVADQLEK	2.27059e+06	1.91137e+06	2109435	992783	795843	1.16305e+06
O15294	OGT1	UDP-N-acetylglucosamine--peptide N-acetylglucosaminyltransferase 110 kDa subunit	LVSIVADQLEK	5623436	3.91791e+06	3928707	2.74073e+06	2.45229e+06	837560
O15294	OGT1	UDP-N-acetylglucosamine--peptide N-acetylglucosaminyltransferase 110 kDa subunit	AFLDSLPDVK	1.31229e+06	1.1053e+06	1.02574e+06	924584	577996	127864
O15294	OGT1	UDP-N-acetylglucosamine--peptide N-acetylglucosaminyltransferase 110 kDa subunit	IIFSPVAPK	4349276	2.79702e+06	6.80444e+06	3.17503e+06	951095	2.35252e+06
O15294	OGT1	UDP-N-acetylglucosamine--peptide N-acetylglucosaminyltransferase 110 kDa subunit	IIFSPVAPKEEHVR	1.86897e+06	1.26848e+06	1.64622e+06	1.05105e+06	998376	798614
O15294	OGT1	UDP-N-acetylglucosamine--peptide N-acetylglucosaminyltransferase 110 kDa subunit	NRQEYEDIAVK	3.64135e+06	2.04486e+06	2299404	1.40649e+06	1.21189e+06	2.16703e+06
O15294	OGT1	UDP-N-acetylglucosamine--peptide N-acetylglucosaminyltransferase 110 kDa subunit	QYTMELER	1.01617e+06	851442	933403	502252	347489	302215
O15305	PMM2	Phosphomannomutase 2	EMDDFLQK	1.21493e+06	2.27557e+06	1.9735e+06	435780	1.38328e+06	1.55887e+06
O15305	PMM2	Phosphomannomutase 2	IKIGVVGGSDFEK	3.31311e+06	1.23555e+06	1.28889e+06	4.3411e+06	495878	1.02698e+06
O15305	PMM2	Phosphomannomutase 2	IGVVGGSDFEK	2415337	2.46753e+06	2.63605e+06	1.18369e+06	1.90109e+06	459246
O15305	PMM2	Phosphomannomutase 2	VQEQLGNDVVEK	1018652	790201	7.15865e+06	522626	373641	9.84173e+06
O15305	PMM2	Phosphomannomutase 2	NGMLNVSPIGR	179326	316090	119188	158261	171654	74163.2
O15305	PMM2	Phosphomannomutase 2	TMGYSVTAPEDTRR	2504068	528560	598756	3.5963e+06	429909	455736
O15320	CTGE5	cTAGE family member 5	IAIKDALNENSQLQESQK	3288913	3029462	5117047	2.77383e+06	2.47295e+06	952545
O15320	CTGE5	cTAGE family member 5	VHAEQVLNDKESHIK	825178	1.24707e+06	1217201	637391	655249	352542
O15320	CTGE5	cTAGE family member 5	TIHSYQGQIISHEK	1.91521e+06	1.83206e+06	2.12367e+06	154044	798071	1.38357e+06
O15355	PPM1G	Protein phosphatase 1G	LPLPYGFSAMQGWR	2.09174e+06	1.00645e+06	1.10805e+06	1.00058e+06	485751	382685
O15355	PPM1G	Protein phosphatase 1G	YLPDIIKDQK	5.08317e+06	2803190	3.35169e+06	3.51049e+06	76014.2	302198
O15355	PPM1G	Protein phosphatase 1G	ALEDAFLAIDAK	1115987	1.03393e+06	1.0263e+06	417002	384139	568399
O15355	PPM1G	Protein phosphatase 1G	LTTEEVIK	2758802	943853	2484079	2.61301e+06	433912	2.47044e+06
O15355	PPM1G	Protein phosphatase 1G	GTEAGQVGEPGIPTGEAGPSCSSASDKLPR	2.03005e+06	1.4234e+06	1.89717e+06	1.19516e+06	1.27935e+06	1.94611e+06
O15355	PPM1G	Protein phosphatase 1G	QLIVANAGDSR	1011699	1874182	734690	386699	1.75742e+06	459411
O15355	PPM1G	Protein phosphatase 1G	VNGGLNLSR	2.07168e+06	1.86943e+06	3.36096e+06	1.43188e+06	575458	1.34756e+06
O15355	PPM1G	Protein phosphatase 1G	NTAELQPESGKR	1.22931e+06	893455	1.51822e+06	759478	531967	1.14014e+06
O15357	SHIP2	Phosphatidylinositol 3,4,5-trisphosphate 5-phosphatase 2	GSYGLDLEAVR	127147	128887	144580	83140.2	114038	70160.4
O15357	SHIP2	Phosphatidylinositol 3,4,5-trisphosphate 5-phosphatase 2	LSVLKDFLSGIQK	652835	987941	767977	707273	1.1653e+06	544136
O15357	SHIP2	Phosphatidylinositol 3,4,5-trisphosphate 5-phosphatase 2	NVTSWFTSK	3.66929e+06	2.38021e+06	2.67721e+06	1.73954e+06	1.29953e+06	1.97745e+06
O15357	SHIP2	Phosphatidylinositol 3,4,5-trisphosphate 5-phosphatase 2	NQNYLDILR	3.41498e+06	2.4476e+06	2.66627e+06	1.41083e+06	510695	1.23725e+06
O15357	SHIP2	Phosphatidylinositol 3,4,5-trisphosphate 5-phosphatase 2	SFENDAQSSDNINFLK	1.2538e+06	1.49e+06	1.67641e+06	362105	536977	362040
O15357	SHIP2	Phosphatidylinositol 3,4,5-trisphosphate 5-phosphatase 2	KPAFTEASCPLSR	2.17719e+07	2.07986e+07	1.78093e+07	1.21397e+07	1.01791e+07	1.59789e+07
O15357	SHIP2	Phosphatidylinositol 3,4,5-trisphosphate 5-phosphatase 2	AAPREEPLTPR	1.28892e+06	1.20066e+06	1.51872e+06	695314	622452	1.06007e+06
O15357	SHIP2	Phosphatidylinositol 3,4,5-trisphosphate 5-phosphatase 2	LKPEGAPEPEGVAAPPPK	1.14629e+06	2.23215e+06	941732	1.064e+06	1.80534e+06	670889
O15357	SHIP2	Phosphatidylinositol 3,4,5-trisphosphate 5-phosphatase 2	LLLDTLQLSK	1218635	2631459	2.28443e+06	556538	2.44697e+06	2.16072e+06
O15371	EIF3D	Eukaryotic translation initiation factor 3 subunit D	VADWTGATYQDKR	986782	1003725	791185	355169	620537	400823
O15371	EIF3D	Eukaryotic translation initiation factor 3 subunit D	SDWEVKEEMDFPQLMK	512560	646435	935063	272205	396731	669060
O15371	EIF3D	Eukaryotic translation initiation factor 3 subunit D	YLEVSEPQDIECCGALEYYDKAFDR	698542	544610	516980	295694	326318	187282
O15371	EIF3D	Eukaryotic translation initiation factor 3 subunit D	IFHTVTTTDDPVIR	1.37361e+06	1.67824e+06	4522725	696938	1.08946e+06	6.2698e+06
O15371	EIF3D	Eukaryotic translation initiation factor 3 subunit D	IFHTVTTTDDPVIRK	1113733	1144223	955665	707099	331771	778005
O15371	EIF3D	Eukaryotic translation initiation factor 3 subunit D	SVYSWDIVVQR	1.06776e+06	1786939	1.25326e+06	478033	1.60445e+06	439251
O15371	EIF3D	Eukaryotic translation initiation factor 3 subunit D	NLAMEATYINHNFSQQCLR	1.5286e+07	1.51173e+07	13924243	1.01848e+07	7.76862e+06	8.53711e+06
O15371	EIF3D	Eukaryotic translation initiation factor 3 subunit D	YNFPNPNPFVEDDMDKNEIASVAYR	19109740	2.12275e+07	1.24763e+07	1.15115e+07	1.09406e+07	1.14223e+07
O15371	EIF3D	Eukaryotic translation initiation factor 3 subunit D	LGDDIDLIVR	2394408	2202441	1.98753e+06	864943	1.09966e+06	1.275e+06
O15371	EIF3D	Eukaryotic translation initiation factor 3 subunit D	TLNEWDSR	1.58925e+06	992324	1403194	977509	382244	1.26007e+06
O15371	EIF3D	Eukaryotic translation initiation factor 3 subunit D	GAVIATELKNNSYK	2.40016e+06	754505	2.19348e+06	3.11952e+06	314107	2.86101e+06
O15372	EIF3H	Eukaryotic translation initiation factor 3 subunit H	QVQIDGLVVLK	815001	911936	789262	426072	635479	508193
O15372	EIF3H	Eukaryotic translation initiation factor 3 subunit H	SAVADKHELLSLASSNHLGK	978321	890114	999058	475799	332332	611169
O15372	EIF3H	Eukaryotic translation initiation factor 3 subunit H	NLQLLMDR	680248	613682	812348	432908	201213	563799
O15372	EIF3H	Eukaryotic translation initiation factor 3 subunit H	VDEMSQDIVK	394880	356325	458243	298380	328764	239097
O15372	EIF3H	Eukaryotic translation initiation factor 3 subunit H	QSRGEPPLPEEDLSK	542376	691700	869419	294538	459347	214373
O15372	EIF3H	Eukaryotic translation initiation factor 3 subunit H	EFTAQNLGK	862308	944809	853113	433105	786166	595853
O15382	BCAT2	Branched-chain-amino-acid aminotransferase, mitochondrial	NLHIPTMENGPELILR	477050	680532	700263	209734	608303	498228
O15382	BCAT2	Branched-chain-amino-acid aminotransferase, mitochondrial	AHEWMFPV	8.1423e+06	9.30384e+06	8342378	5.32898e+06	5.685e+06	5.141e+06
O15400	STX7	Syntaxin-7	ITQCSVEIQR	551649	476874	727317	372867	157318	727788
O15400	STX7	Syntaxin-7	TLNQLGTPQDSPELR	2.09401e+06	1795119	2291715	726287	1.21926e+06	1.25963e+06
O15400	STX7	Syntaxin-7	QQYTNQLAK	1.4141e+07	620429	647760	2.28982e+07	349328	225770
O15400	STX7	Syntaxin-7	EFGSLPTTPSEQR	1.51266e+06	1442597	1.21452e+06	1.13567e+06	859126	618261
O15400	STX7	Syntaxin-7	LVAEFTTSLTNFQK	2.02669e+06	3.65469e+06	7.32721e+06	740365	3.89894e+06	3.01414e+06
O15400	STX7	Syntaxin-7	VSGSFPEDSSK	412170	521133	438219	128624	158668	272872
O15400	STX7	Syntaxin-7	VSGSFPEDSSKER	890510	886330	742492	370482	372412	215070
O15427	MOT4	Monocarboxylate transporter 4	GGAVVDEGPTGVK	1.50304e+06	1972296	1.44346e+06	718765	605493	397570
O15427	MOT4	Monocarboxylate transporter 4	DLGVPDTK	2.75278e+06	2.9752e+06	3386277	2.39021e+06	2.14029e+06	3.22666e+06
O15427	MOT4	Monocarboxylate transporter 4	LHKPPADSGVDLR	1576831	2.82141e+06	6916251	907044	1.32367e+06	3.22164e+06
O15498	YKT6	Synaptobrevin homolog YKT6	NDSLAGVVIADNEYPSR	2.43411e+06	2.93041e+06	3.2207e+06	1.54379e+06	2.09155e+06	2.62177e+06
O15498	YKT6	Synaptobrevin homolog YKT6	VAFTLLEK	3983700	3076634	5244753	6.15428e+06	4.44216e+06	4.15214e+06
O15498	YKT6	Synaptobrevin homolog YKT6	IILHNTMESLLER	1643809	1.34736e+06	1.8309e+06	736845	493549	1.1265e+06
O15498	YKT6	Synaptobrevin homolog YKT6	IILHNTMESLLER	964946	1.54214e+06	1314930	369247	495375	346022
O15498	YKT6	Synaptobrevin homolog YKT6	GEKLDDLVSK	900357	988242	979747	271753	489243	500776
O15511	ARPC5	Actin-related protein 2/3 complex subunit 5	QGNMTAALQAALK	3.04692e+06	3.20361e+06	3641452	1.74057e+06	1.44428e+06	1.73778e+06
O15511	ARPC5	Actin-related protein 2/3 complex subunit 5	QGNMTAALQAALK	1.24287e+06	4944468	2.66461e+06	613222	3.07871e+06	1.61564e+06
O15511	ARPC5	Actin-related protein 2/3 complex subunit 5	QGNMTAALQAALKNPPINTK	5.99602e+06	6278960	6.86066e+06	4.39981e+06	2.32085e+06	5.62481e+06
O15511	ARPC5	Actin-related protein 2/3 complex subunit 5	QGNMTAALQAALKNPPINTK	2961118	2142664	2.83628e+06	523559	286549	2.82408e+06
O15511	ARPC5	Actin-related protein 2/3 complex subunit 5	AVQSLDKNGVDLLMK	4.60936e+06	4438979	4.99647e+06	2.62853e+06	1.693e+06	1.82229e+06
O15511	ARPC5	Actin-related protein 2/3 complex subunit 5	AVQSLDKNGVDLLMK	876080	1.17952e+06	1.20415e+06	326078	673921	729416
O15511	ARPC5	Actin-related protein 2/3 complex subunit 5	GFESPSDNSSAMLLQWHEK	8.24949e+06	1.04407e+07	1.0948e+07	6.17048e+06	5.98232e+06	6.98509e+06
O15511	ARPC5	Actin-related protein 2/3 complex subunit 5	ALAAGGVGSIVR	5529604	3.71372e+06	4749780	3.16095e+06	601452	1.22965e+06
O15523	DDX3Y	ATP-dependent RNA helicase DDX3Y	TAAFLLPILSQIYTDGPGEALK	1.67529e+06	2456304	2.03025e+06	760647	862920	844456
O15523	DDX3Y	ATP-dependent RNA helicase DDX3Y	VVWVEDLDKR	987887	874821	1.18889e+06	698259	108219	269286
O15523	DDX3Y	ATP-dependent RNA helicase DDX3Y	VGNLGLATSFFNEK	2.66624e+06	2506776	3.47943e+06	1.06478e+06	789056	1.94256e+06
O15533	TPSN	Tapasin	GAPAPHCEMSR	9.05698e+06	9937024	6322705	4.17423e+06	4.68767e+06	2.41473e+06
O15533	TPSN	Tapasin	FVPLPASAK	695574	837298	1.41819e+06	357476	747119	1.10926e+06
O15533	TPSN	Tapasin	WASGLTPAQNCPR	137325	144727	238397	48552.2	91867.7	136133
O15533	TPSN	Tapasin	VSLMPATLAR	368011	468484	258490	103067	586032	256393
O43143	DHX15	Pre-mRNA-splicing factor ATP-dependent RNA helicase DHX15	HRLDLGEDYPSGK	702812	740093	684132	130840	114944	215201
O43143	DHX15	Pre-mRNA-splicing factor ATP-dependent RNA helicase DHX15	ASTNAMLISAGLPPLK	4.37091e+06	4.12897e+06	3.78935e+06	3.31126e+06	2.55629e+06	2.67609e+06
O43143	DHX15	Pre-mRNA-splicing factor ATP-dependent RNA helicase DHX15	LQLPVWEYKDR	1.06565e+06	1386597	748735	966232	848255	506407
O43143	DHX15	Pre-mRNA-splicing factor ATP-dependent RNA helicase DHX15	FTDILVR	2.35963e+06	5309431	3468943	1.09724e+06	4.89605e+06	760749
O43143	DHX15	Pre-mRNA-splicing factor ATP-dependent RNA helicase DHX15	HQSFVLVGETGSGK	1.61781e+06	1.19428e+06	1.77819e+06	799762	425247	1.8316e+06
O43143	DHX15	Pre-mRNA-splicing factor ATP-dependent RNA helicase DHX15	EAMNDPLLER	1.95655e+06	1.70577e+06	1756122	1.13427e+06	893251	1.0163e+06
O43143	DHX15	Pre-mRNA-splicing factor ATP-dependent RNA helicase DHX15	EAMNDPLLER	1840748	2.13895e+06	1.85867e+06	883828	892569	1.26485e+06
O43143	DHX15	Pre-mRNA-splicing factor ATP-dependent RNA helicase DHX15	YGVIILDEAHER	3.37303e+06	2029988	2293302	2.62356e+06	1.17838e+06	1.46758e+06
O43143	DHX15	Pre-mRNA-splicing factor ATP-dependent RNA helicase DHX15	TLATDILMGVLK	935008	1.07125e+06	1272500	653091	398647	647179
O43143	DHX15	Pre-mRNA-splicing factor ATP-dependent RNA helicase DHX15	TLATDILMGVLK	1.00527e+06	1.2028e+06	2251618	822372	573193	541219
O43143	DHX15	Pre-mRNA-splicing factor ATP-dependent RNA helicase DHX15	EVDDLGPEVGDIK	1913111	2.29e+06	2048090	912786	1.48136e+06	631787
O43143	DHX15	Pre-mRNA-splicing factor ATP-dependent RNA helicase DHX15	IIPLYSTLPPQQQQR	2.28789e+06	2.70375e+06	2.54731e+06	1.4752e+06	2.07245e+06	2.41608e+06
O43143	DHX15	Pre-mRNA-splicing factor ATP-dependent RNA helicase DHX15	IRVESLLVTAISK	2607483	2.14215e+06	2.3684e+06	1.5799e+06	1.52647e+06	1.46102e+06
O43143	DHX15	Pre-mRNA-splicing factor ATP-dependent RNA helicase DHX15	AYKTEMQDNTYPEILR	7.72222e+06	7101842	7389057	4.06587e+06	3.37818e+06	5.05316e+06
O43143	DHX15	Pre-mRNA-splicing factor ATP-dependent RNA helicase DHX15	TEMQDNTYPEILR	6437881	4.48899e+06	6.47522e+06	3.99163e+06	4.40362e+06	4.21762e+06
O43143	DHX15	Pre-mRNA-splicing factor ATP-dependent RNA helicase DHX15	SNLGSVVLQLK	1494006	4.77997e+06	4.1133e+06	1.39255e+06	2.21392e+06	3.60771e+06
O43143	DHX15	Pre-mRNA-splicing factor ATP-dependent RNA helicase DHX15	SNLGSVVLQLKK	245940	139225	187358	195473	112680	88560.3
O43143	DHX15	Pre-mRNA-splicing factor ATP-dependent RNA helicase DHX15	LGIDDLVHFDFMDPPAPETLMR	942245	359875	787299	896500	249491	594047
O43143	DHX15	Pre-mRNA-splicing factor ATP-dependent RNA helicase DHX15	SLMSADNVR	1.43287e+06	1.37516e+06	3.01559e+06	135615	1.06239e+06	3.96791e+06
O43143	DHX15	Pre-mRNA-splicing factor ATP-dependent RNA helicase DHX15	DYYINIR	1.01494e+06	928489	878559	523925	331162	531331
O43143	DHX15	Pre-mRNA-splicing factor ATP-dependent RNA helicase DHX15	ALVTGYFMQVAHLER	1217831	1.19562e+06	1508221	756771	1.15267e+06	506782
O43143	DHX15	Pre-mRNA-splicing factor ATP-dependent RNA helicase DHX15	TCTDIKPEWLVK	4.55433e+06	3.44149e+06	2.55147e+06	3.06107e+06	3.21193e+06	1.10128e+06
O43148	MCES	mRNA cap guanine-N7 methyltransferase	IALEDVPEK	3.12808e+06	6399224	4.99211e+06	3.99754e+06	9.96662e+06	3.85387e+06
O43148	MCES	mRNA cap guanine-N7 methyltransferase	IALEDVPEKQK	2.1669e+06	2.23352e+06	2.1268e+06	1.30693e+06	1.16153e+06	531190
O43148	MCES	mRNA cap guanine-N7 methyltransferase	SVLIGEFLEK	216765	290584	381617	104536	174242	510567
O43148	MCES	mRNA cap guanine-N7 methyltransferase	DITVLDLGCGK	1.27837e+06	1.05972e+06	1.39364e+06	578495	629469	1.41951e+06
O43148	MCES	mRNA cap guanine-N7 methyltransferase	RLEASETESFGNEIYTVK	3.15965e+07	28017545	3.66285e+07	2.61832e+07	9.40052e+06	3.0245e+07
O43148	MCES	mRNA cap guanine-N7 methyltransferase	MQALEPYPANESSK	3131881	1997985	3.00808e+06	875654	1.48312e+06	1.04809e+06
O43148	MCES	mRNA cap guanine-N7 methyltransferase	LVSEKVDDYEHAAK	371848	308628	910621	241817	134051	723553
O43149	ZZEF1	Zinc finger ZZ-type and EF-hand domain-containing protein 1	LGRGEESVTLEQFR	3546596	2.61639e+06	2408015	1.26518e+06	145139	284164
O43149	ZZEF1	Zinc finger ZZ-type and EF-hand domain-containing protein 1	NSSGANLQGELSHIIR	3.86906e+07	2.01698e+06	1.60813e+07	6.61047e+07	2.16421e+06	2.18881e+07
O43149	ZZEF1	Zinc finger ZZ-type and EF-hand domain-containing protein 1	ESLDQLVQK	2.48462e+06	2.08437e+06	2.59562e+06	1.35139e+06	1.17017e+06	1.60445e+06
O43149	ZZEF1	Zinc finger ZZ-type and EF-hand domain-containing protein 1	DGFLTETGK	904926	806461	311417	999579	1.10798e+06	315891
O43149	ZZEF1	Zinc finger ZZ-type and EF-hand domain-containing protein 1	ATFLQTDLLK	1241296	3.08355e+06	3.00808e+06	509852	480091	1.73081e+06
O43149	ZZEF1	Zinc finger ZZ-type and EF-hand domain-containing protein 1	LISSTESELQQSYAK	343259	851185	533491	178155	518788	511883
O43149	ZZEF1	Zinc finger ZZ-type and EF-hand domain-containing protein 1	FQTGFEILK	3274961	2380409	1.8842e+06	2.88497e+06	1.43897e+06	1.05854e+06
O43159	RRP8	Ribosomal RNA-processing protein 8	HAPINSAQHLDNVDQTGPK	208773	261984	214407	157203	175782	156399
O43159	RRP8	Ribosomal RNA-processing protein 8	LFQEDPEAFLLYHR	9.0839e+06	641141	909866	1.51919e+07	431599	282239
O43166	SI1L1	Signal-induced proliferation-associated 1-like protein 1	SHFQHVFVIVR	1219145	1017182	1.09335e+06	346675	250731	256996
O43166	SI1L1	Signal-induced proliferation-associated 1-like protein 1	TLETESHGLDRK	1.94711e+06	2.5399e+06	2.45237e+06	1.03819e+06	1.07631e+06	1.20403e+06
O43169	CYB5B	Cytochrome b5 type B	GQEVETSVTYYR	1.0209e+06	1.65614e+06	857431	469106	1.99009e+06	721224
O43169	CYB5B	Cytochrome b5 type B	NSLKELWLVIHGR	2696704	1.75435e+06	2.25844e+06	2.17285e+06	181389	1.23298e+06
O43172	PRP4	U4/U6 small nuclear ribonucleoprotein Prp4	TKAPDDLVAPVVK	7.98581e+06	1431115	4008697	6.66156e+06	463642	4.0432e+06
O43172	PRP4	U4/U6 small nuclear ribonucleoprotein Prp4	KPHIYYGSLEEKER	1.69962e+06	2528911	1.68025e+06	928091	1.67745e+06	1.14227e+06
O43172	PRP4	U4/U6 small nuclear ribonucleoprotein Prp4	QAEVLAEFER	4.81697e+06	1.45985e+07	4.81109e+06	3.42944e+06	1.15527e+07	1.98503e+06
O43172	PRP4	U4/U6 small nuclear ribonucleoprotein Prp4	QINVSTDDSEVK	3.6588e+06	1832034	2382731	2.77136e+06	1.08506e+06	2.14091e+06
O43172	PRP4	U4/U6 small nuclear ribonucleoprotein Prp4	NILSVVGTDALKK	1924700	6.45374e+06	2535581	879454	6.65362e+06	717674
O43172	PRP4	U4/U6 small nuclear ribonucleoprotein Prp4	NILSVVGTDALK	7.94228e+06	7.65772e+06	7.94907e+06	4.68568e+06	4.83798e+06	5.56785e+06
O43172	PRP4	U4/U6 small nuclear ribonucleoprotein Prp4	LWSVPDCNLLHTLR	976395	1.1949e+06	1003561	429928	597570	652624
O43172	PRP4	U4/U6 small nuclear ribonucleoprotein Prp4	DVNLASCAADGSVK	844337	681773	880217	282041	304610	740441
O43172	PRP4	U4/U6 small nuclear ribonucleoprotein Prp4	IWTHPGWSPLK	5.77813e+06	703402	6569309	9.14059e+06	326548	8.34171e+06
O43175	SERA	D-3-phosphoglycerate dehydrogenase	VTADVINAAEK	1.98745e+06	1.80187e+06	1.89006e+06	902132	1.07708e+06	951901
O43175	SERA	D-3-phosphoglycerate dehydrogenase	AGTGVDNVDLEAATR	1.41843e+06	1.96019e+06	1.96872e+06	343403	1.12028e+06	940588
O43175	SERA	D-3-phosphoglycerate dehydrogenase	TLGILGLGR	1.73578e+06	1.21746e+06	1343322	678602	925356	1.15563e+06
O43175	SERA	D-3-phosphoglycerate dehydrogenase	GGIVDEGALLR	1915355	1.60144e+06	1.25977e+06	972184	547701	294786
O43175	SERA	D-3-phosphoglycerate dehydrogenase	ALVDHENVISCPHLGASTK	2.92691e+06	2.67092e+06	2.92121e+06	1.30523e+06	1.28911e+06	1.40565e+06
O43175	SERA	D-3-phosphoglycerate dehydrogenase	QADVNLVNAK	2182220	1.40307e+06	1964751	1.2313e+06	427239	1.43304e+06
O43175	SERA	D-3-phosphoglycerate dehydrogenase	TQTSDPAMLPTMIGLLAEAGVR	549015	566358	647457	287769	382370	445138
O43237	DC1L2	Cytoplasmic dynein 1 light intermediate chain 2	NILVFGEDGSGK	4.65827e+06	4399734	4.29638e+06	2.52055e+06	457981	2.24314e+06
O43237	DC1L2	Cytoplasmic dynein 1 light intermediate chain 2	KTGSPGSPGAGGVQSTAK	1.72041e+06	1.40614e+06	810572	340366	258625	866228
O43237	DC1L2	Cytoplasmic dynein 1 light intermediate chain 2	TGSPGSPGAGGVQSTAK	2.51622e+06	1.37815e+06	2.37919e+06	3.05598e+06	1.01299e+06	1.5849e+06
O43237	DC1L2	Cytoplasmic dynein 1 light intermediate chain 2	TGSPGSPGAGGVQSTAKK	82797.3	89717.7	150674	99199.7	30810.7	137841
O43237	DC1L2	Cytoplasmic dynein 1 light intermediate chain 2	TVLSNVQEELDR	1.4404e+06	1.7529e+06	1.81113e+06	740431	879025	1.61803e+06
O43242	PSMD3	26S proteasome non-ATPase regulatory subunit 3	ELDTVTLEDIKEHVK	2.63132e+06	2.75911e+06	2825294	1.30512e+06	1.36382e+06	1.85763e+06
O43242	PSMD3	26S proteasome non-ATPase regulatory subunit 3	DFLLPFLEEPMDTEADLQFRPR	684590	605295	793103	322914	291773	481005
O43242	PSMD3	26S proteasome non-ATPase regulatory subunit 3	VYEFLDKLDVVR	629631	642179	546503	199270	212535	104992
O43242	PSMD3	26S proteasome non-ATPase regulatory subunit 3	HDADGQATLLNLLLR	1.77923e+06	1.34604e+06	1.769e+06	808680	149307	1.02641e+06
O43242	PSMD3	26S proteasome non-ATPase regulatory subunit 3	NYLHYSLYDQAEK	1.9087e+06	2527091	3.45336e+06	2.44474e+06	1.85135e+06	420896
O43242	PSMD3	26S proteasome non-ATPase regulatory subunit 3	SVFPEQANNNEWAR	1.51056e+06	1.23772e+06	1.13581e+06	450172	358767	795584
O43242	PSMD3	26S proteasome non-ATPase regulatory subunit 3	SLMPYFLLTQAVR	692798	422062	1.60848e+06	852741	296889	852695
O43242	PSMD3	26S proteasome non-ATPase regulatory subunit 3	FNQVLDQFGEK	2377698	1663758	1.32914e+06	2.16725e+06	1.30851e+06	650167
O43242	PSMD3	26S proteasome non-ATPase regulatory subunit 3	LQLDSPEDAEFIVAK	2164548	1.81617e+06	1563263	815863	821573	909884
O43242	PSMD3	26S proteasome non-ATPase regulatory subunit 3	AIRDGVIEASINHEK	3.25872e+06	1.84191e+06	1.99193e+06	2.50121e+06	979483	993971
O43242	PSMD3	26S proteasome non-ATPase regulatory subunit 3	DGVIEASINHEK	1898481	1.87314e+06	2.20202e+06	1.0859e+06	1.07725e+06	1.94265e+06
O43242	PSMD3	26S proteasome non-ATPase regulatory subunit 3	ISFCLDIHNMSVK	407873	652965	726968	142610	573804	319980
O43252	PAPS1	Bifunctional 3'-phosphoadenosine 5'-phosphosulfate synthase 1	DIVPVDASYEVK	2152580	1.97836e+06	3011382	1.28495e+06	1.32976e+06	1.90654e+06
O43252	PAPS1	Bifunctional 3'-phosphoadenosine 5'-phosphosulfate synthase 1	AWTVLTEYYK	1195741	1.35931e+06	2.74035e+06	656684	778213	3.61855e+06
O43264	ZW10	Centromere/kinetochore protein zw10 homolog	DSVVLSLLK	425827	263215	416329	451054	123103	121808
O43264	ZW10	Centromere/kinetochore protein zw10 homolog	FLKGDTTDLLK	1.34395e+06	2.22386e+06	1.72329e+06	663143	1.2479e+06	1.21717e+06
O43264	ZW10	Centromere/kinetochore protein zw10 homolog	NLMTSEIHNTVK	1.20188e+06	1805558	1554440	831566	247852	773250
O43264	ZW10	Centromere/kinetochore protein zw10 homolog	NFSNMDDEENYSAASK	444153	201373	275272	482052	172966	94862.2
O43264	ZW10	Centromere/kinetochore protein zw10 homolog	YQEEVPVYVPK	36795420	34425374	3.74449e+07	2.10868e+07	1.82936e+07	2.40458e+07
O43290	SNUT1	U4/U6.U5 tri-snRNP-associated protein 1	TSSGDASSLSIEETNKLR	892470	748472	1519971	531728	201176	827247
O43290	SNUT1	U4/U6.U5 tri-snRNP-associated protein 1	LGLKPLEVNAIKK	450783	516802	617681	269754	402540	532405
O43290	SNUT1	U4/U6.U5 tri-snRNP-associated protein 1	LASEYLTPEEMVTFKK	6.36857e+06	3.44791e+06	9.19293e+06	2.6932e+06	3.49938e+06	8.8972e+06
O43290	SNUT1	U4/U6.U5 tri-snRNP-associated protein 1	GLAAALLLCQNK	5.88859e+06	6.36518e+06	5.49272e+06	1.84185e+06	7.9185e+06	614884
O43290	SNUT1	U4/U6.U5 tri-snRNP-associated protein 1	SLPSAVYCIEDK	9164676	9.68208e+06	19635231	1.24137e+07	7.45336e+06	4.04827e+06
O43290	SNUT1	U4/U6.U5 tri-snRNP-associated protein 1	IEYVDETGRK	4.7783e+06	4552000	3157172	2.17339e+06	2.23678e+06	1.39278e+06
O43292	GPAA1	Glycosylphosphatidylinositol anchor attachment 1 protein	GLLSDPVR	717086	830759	1.51639e+06	668281	538528	1.4341e+06
O43292	GPAA1	Glycosylphosphatidylinositol anchor attachment 1 protein	SGALPVAWLER	2615075	2.8595e+06	3.02462e+06	687561	800083	1.26627e+06
O43292	GPAA1	Glycosylphosphatidylinositol anchor attachment 1 protein	GGLLCTLQGK	3313057	2.98339e+06	2244967	1.51046e+06	1.45169e+06	1.6506e+06
O43293	DAPK3	Death-associated protein kinase 3	LIDFGIAHK	1.54702e+07	19897190	2.23911e+07	1.68347e+07	1.17659e+07	1.92861e+07
O43293	DAPK3	Death-associated protein kinase 3	VLEEAAAAEEGLR	2.94944e+06	3036547	3365076	2.33924e+06	1.75558e+06	1.88827e+06
O43299	AP5Z1	AP-5 complex subunit zeta-1	QDPSFLYR	4638410	4.14092e+06	4.3311e+06	2.44587e+06	1.90713e+06	2.40132e+06
O43299	AP5Z1	AP-5 complex subunit zeta-1	LAPLHQLLQPMAGCAR	2.25108e+06	2.68313e+06	3.51271e+06	583569	1.1272e+06	3.5158e+06
O43299	AP5Z1	AP-5 complex subunit zeta-1	ATELLTLLK	845264	936334	651395	382461	431824	263389
O43314	VIP2	Inositol hexakisphosphate and diphosphoinositol-pentakisphosphate kinase 2	ILGNIVMR	2.69868e+06	2.36325e+06	1633165	1.50906e+06	1.08971e+06	952313
O43314	VIP2	Inositol hexakisphosphate and diphosphoinositol-pentakisphosphate kinase 2	QLQEVLDIAR	2261307	1.64719e+06	1823177	1.25796e+06	1.07955e+06	1.07824e+06
O43314	VIP2	Inositol hexakisphosphate and diphosphoinositol-pentakisphosphate kinase 2	LTPSGSISLIK	1.67717e+06	1234336	1.35663e+06	631001	196621	706884
O43314	VIP2	Inositol hexakisphosphate and diphosphoinositol-pentakisphosphate kinase 2	ILPTPPATLK	1241803	1.85571e+06	1.2299e+06	529221	885431	727300
O43314	VIP2	Inositol hexakisphosphate and diphosphoinositol-pentakisphosphate kinase 2	ASSKPATSGPSSAVVPNTSSR	241797	73279	307099	134348	17597.8	331635
O43324	MCA3	Eukaryotic translation elongation factor 1 epsilon-1	QANKEYLLGSTAEEK	282294	170712	196212	178292	193942	59282.9
O43324	MCA3	Eukaryotic translation elongation factor 1 epsilon-1	AIVQQWLEYR	65248	4135965	901357	21744.8	7.10281e+06	756979
O43324	MCA3	Eukaryotic translation elongation factor 1 epsilon-1	VTQVDGHSSKNDIHTLLK	787208	746771	1313696	405472	366801	447184
O43324	MCA3	Eukaryotic translation elongation factor 1 epsilon-1	WFCHIQHYPGIR	2731044	1.42217e+06	2.2932e+06	2.15888e+06	517776	2.38787e+06
O43324	MCA3	Eukaryotic translation elongation factor 1 epsilon-1	QHLSSVVFIK	396967	315051	278734	308616	158022	175712
O43353	RIPK2	Receptor-interacting serine/threonine-protein kinase 2	TQNILLDNEFHVK	1717277	1.70895e+06	1.88234e+06	1.35465e+06	820227	1.27896e+06
O43353	RIPK2	Receptor-interacting serine/threonine-protein kinase 2	QLLDTTDIQGEEFAK	3.30719e+06	2784121	1.29411e+06	542789	855529	1.12628e+06
O43390	HNRPR	Heterogeneous nuclear ribonucleoprotein R	TLIEAGLPQK	3.20936e+06	3127559	5133074	1.44338e+06	1.48256e+06	4.44952e+06
O43390	HNRPR	Heterogeneous nuclear ribonucleoprotein R	DLYEDELVPLFEK	585581	762408	586881	396755	382108	198619
O43390	HNRPR	Heterogeneous nuclear ribonucleoprotein R	LMMDPLSGQNR	1.40583e+06	851775	702339	1.32311e+06	582384	504597
O43390	HNRPR	Heterogeneous nuclear ribonucleoprotein R	GYAFITFCGK	1.50481e+06	1.40799e+06	2.05739e+06	630134	302513	1.05363e+06
O43390	HNRPR	Heterogeneous nuclear ribonucleoprotein R	HLGVCISVANNR	3.64046e+06	3980622	3.92172e+06	806167	2.46725e+06	1.13191e+06
O43390	HNRPR	Heterogeneous nuclear ribonucleoprotein R	TKENILEEFSK	2.56011e+06	2.68974e+06	3.62614e+06	1.06861e+06	857108	2.40795e+06
O43390	HNRPR	Heterogeneous nuclear ribonucleoprotein R	ENILEEFSK	1.11304e+06	1.34182e+06	1.04397e+06	549470	815877	484546
O43390	HNRPR	Heterogeneous nuclear ribonucleoprotein R	NLATTVTEEILEK	4.71541e+06	4.40221e+06	4.16611e+06	2.87874e+06	1.45685e+06	1.01544e+06
O43390	HNRPR	Heterogeneous nuclear ribonucleoprotein R	SFSEFGKLER	2.01077e+06	2.48146e+06	2.53176e+06	669968	950184	1.55262e+06
O43390	HNRPR	Heterogeneous nuclear ribonucleoprotein R	LKDYAFVHFEDR	3.39636e+06	3.20136e+06	4.30118e+06	2.08927e+06	2.29815e+06	4.20952e+06
O43390	HNRPR	Heterogeneous nuclear ribonucleoprotein R	STAYEDYYYHPPPR	3.48502e+06	3662141	3823174	2.34799e+06	1.96282e+06	1.94553e+06
O43395	PRPF3	U4/U6 small nuclear ribonucleoprotein Prp3	ELDELKPWIEK	1.06227e+06	986004	1002702	480895	392875	459952
O43395	PRPF3	U4/U6 small nuclear ribonucleoprotein Prp3	FVDKLFEAVEEGR	2924099	1.30074e+06	1345435	3.0026e+06	745919	821917
O43395	PRPF3	U4/U6 small nuclear ribonucleoprotein Prp3	EVFGDDSEISKESSGVK	1490211	1.21994e+06	754743	931418	1.52721e+06	227878
O43395	PRPF3	U4/U6 small nuclear ribonucleoprotein Prp3	TVDATGKEIELTHR	1076615	521250	521898	697051	269465	293669
O43395	PRPF3	U4/U6 small nuclear ribonucleoprotein Prp3	LQAEISQAAR	1.39125e+06	1135560	1444543	905455	672496	728752
O43395	PRPF3	U4/U6 small nuclear ribonucleoprotein Prp3	VLGTEAVQDPTKVEAHVR	1.30822e+06	1.40738e+06	3.39875e+06	847697	507208	3.94085e+06
O43396	TXNL1	Thioredoxin-like protein 1	VGVKPVGSDPDFQPELSGAGSR	5.73666e+06	6070098	6463895	2.60278e+06	3.54198e+06	4.30387e+06
O43396	TXNL1	Thioredoxin-like protein 1	VRIDQYQGADAVGLEEK	1.74798e+06	940082	1.11615e+06	1.65105e+06	329329	813704
O43396	TXNL1	Thioredoxin-like protein 1	IDQYQGADAVGLEEK	4929155	4705999	5.32587e+06	2.0053e+06	2.60296e+06	2.92746e+06
O43396	TXNL1	Thioredoxin-like protein 1	IKQHLENDPGSNEDTDIPK	1094502	1018066	1076809	558629	1.0028e+06	467133
O43396	TXNL1	Thioredoxin-like protein 1	AGCECLNESDEHGFDNCLRK	1.23477e+06	503914	798598	834205	343762	904586
O43396	TXNL1	Thioredoxin-like protein 1	AGCECLNESDEHGFDNCLR	567019	485769	261561	326654	547156	57031.9
O43396	TXNL1	Thioredoxin-like protein 1	IFINLPR	4926927	3.83416e+06	7136770	2.19199e+06	2.29261e+06	5.13416e+06
O43396	TXNL1	Thioredoxin-like protein 1	ISYFTFIGTPVQATNMNDFKR	1.05152e+06	1120602	1.17667e+06	730543	769839	748401
O43399	TPD54	Tumor protein D54	GLLSDSMTDVPVDTGVAAR	2.72069e+06	3.3508e+06	2.53139e+06	1.53404e+06	2.26037e+06	1.52277e+06
O43399	TPD54	Tumor protein D54	TPAVEGLTEAEEEELRAELTK	1017584	1.3156e+06	1521278	927139	561144	1.64243e+06
O43399	TPD54	Tumor protein D54	VEEEIVTLR	2617530	1.85241e+06	2088578	1.61312e+06	1.11679e+06	1.38458e+06
O43399	TPD54	Tumor protein D54	LGLSTLGELK	1089591	1164537	1.81707e+06	888680	1.31597e+06	2.2744e+06
O43399	TPD54	Tumor protein D54	LGLSTLGELKQNLSR	2299406	1.71907e+06	1.2312e+06	1.13305e+06	984531	552796
O43399	TPD54	Tumor protein D54	TQETLSQAGQK	2.37655e+06	1.57862e+06	1.93474e+06	1.12551e+06	1.43257e+06	1.48973e+06
O43399	TPD54	Tumor protein D54	TSAALSTVGSAISR	3.19326e+06	3.01361e+06	3056183	1.60402e+06	1.1471e+06	1.83044e+06
O43399	TPD54	Tumor protein D54	TSAALSTVGSAISRK	903918	2.3776e+06	1035862	479203	1.72915e+06	1.15813e+06
O43426	SYNJ1	Synaptojanin-1	NEDFIEIAR	2.66754e+06	2.45216e+06	1.89385e+06	1.76963e+06	533815	380744
O43426	SYNJ1	Synaptojanin-1	IDLPNEEVKELIR	1205318	1.58945e+06	1853456	1.06908e+06	193225	1.38959e+06
O43426	SYNJ1	Synaptojanin-1	SSHSLPSEASSQPQVK	4.41298e+06	6.23571e+06	8.35901e+06	507242	3.07657e+06	3.55738e+06
O43432	IF4G3	Eukaryotic translation initiation factor 4 gamma 3	DSQADDPENIKTQELFR	3450474	4.31284e+06	4.50139e+06	1.06375e+06	1.84442e+06	2.95834e+06
O43432	IF4G3	Eukaryotic translation initiation factor 4 gamma 3	QVSGLTVDTEER	1.36132e+06	796452	603648	1.73161e+06	291040	484176
O43432	IF4G3	Eukaryotic translation initiation factor 4 gamma 3	FMLQDVIDLR	407291	6.13633e+06	527519	229541	9.7469e+06	201238
O43432	IF4G3	Eukaryotic translation initiation factor 4 gamma 3	ESAKPEISAMSAHDK	2040830	2.03367e+06	2.44756e+06	1.808e+06	891579	753721
O43432	IF4G3	Eukaryotic translation initiation factor 4 gamma 3	ELTIEFSKPLLPVGR	1.04688e+06	1.81533e+06	1.17185e+06	1.47106e+06	2.52974e+06	746773
O43432	IF4G3	Eukaryotic translation initiation factor 4 gamma 3	ELSAEELYK	1.4276e+06	1421436	1211954	1.71682e+06	954564	1.00133e+06
O43447	PPIH	Peptidyl-prolyl cis-trans isomerase H	GPFADENFK	906239	1.27419e+06	1.19198e+06	345202	1.00361e+06	1.11326e+06
O43447	PPIH	Peptidyl-prolyl cis-trans isomerase H	IIDGLLVMR	179125	227260	799120	139331	142831	789799
O43447	PPIH	Peptidyl-prolyl cis-trans isomerase H	IIDGLLVMR	1978745	902360	1032795	2.13918e+06	392358	735217
O43447	PPIH	Peptidyl-prolyl cis-trans isomerase H	LPVVISQCGEM	8368921	9798098	5.49136e+06	4.22925e+06	8.29552e+06	2.52413e+06
O43488	ARK72	Aflatoxin B1 aldehyde reductase member 2	VASVLGTMEMGR	439400	1.12085e+06	427654	112352	474156	86143.7
O43488	ARK72	Aflatoxin B1 aldehyde reductase member 2	VASVLGTMEMGRR	1766144	3488831	3.9918e+06	2.23884e+06	5.35551e+06	6.08768e+06
O43488	ARK72	Aflatoxin B1 aldehyde reductase member 2	RMDAPASAAAVR	7.64793e+07	7.06453e+07	70024188	2.46203e+07	7.47019e+07	5.78634e+07
O43488	ARK72	Aflatoxin B1 aldehyde reductase member 2	RMDAPASAAAVR	2.07687e+06	2.56864e+06	2.07052e+06	678458	1.80828e+06	2.57478e+06
O43488	ARK72	Aflatoxin B1 aldehyde reductase member 2	MDAPASAAAVR	854952	714781	815410	703045	418531	506610
O43488	ARK72	Aflatoxin B1 aldehyde reductase member 2	SNGWILPTVYQGMYNATTR	1.78134e+06	1828806	2.04681e+06	1.41617e+06	852912	1.36801e+06
O43488	ARK72	Aflatoxin B1 aldehyde reductase member 2	FFGNSWAETYR	1.58087e+07	5.52835e+06	1.83191e+07	2.58465e+07	3.65364e+06	1.73129e+07
O43488	ARK72	Aflatoxin B1 aldehyde reductase member 2	EHHFEAIALVEK	1.24879e+06	899130	1.29051e+06	800517	485437	291831
O43488	ARK72	Aflatoxin B1 aldehyde reductase member 2	ALQAAYGASAPSVTSAALR	1.2067e+06	1084989	1.14939e+06	477425	464018	295593
O43491	E41L2	Band 4.1-like protein 2	FIPPWLKK	237922	201918	273733	177458	167156	158398
O43491	E41L2	Band 4.1-like protein 2	VEMQPTELVSK	696170	638587	685896	584965	248301	373207
O43491	E41L2	Band 4.1-like protein 2	VTLLDGTEYSCDLEK	1.87911e+06	1.30259e+06	1.90457e+06	1.44076e+06	960718	1.64769e+06
O43491	E41L2	Band 4.1-like protein 2	GLSPAQADSQFLENAK	7665761	8.0686e+06	5.26902e+06	3.74115e+06	4.24573e+06	4.03796e+06
O43491	E41L2	Band 4.1-like protein 2	GLSPAQADSQFLENAKR	4.54086e+06	1.41456e+06	1.2824e+06	3.6834e+06	972098	940895
O43491	E41L2	Band 4.1-like protein 2	LGVCANGLLIYKDR	1.71684e+07	1.71517e+07	1.21768e+07	8.47817e+06	6.96168e+06	1.70335e+06
O43491	E41L2	Band 4.1-like protein 2	SPTKAPHLQLIEGK	2.71749e+06	3.06578e+06	4.10482e+06	1.54309e+06	1.73016e+06	2.29884e+06
O43491	E41L2	Band 4.1-like protein 2	SSHETLNIVEEK	2616726	2.74065e+06	2.90814e+06	1.5498e+06	1.83087e+06	1.19663e+06
O43491	E41L2	Band 4.1-like protein 2	EISPGSGPGEIR	465665	240650	483203	397994	165371	209049
O43491	E41L2	Band 4.1-like protein 2	TEMVTISDASQR	3.93978e+06	1032274	1316228	3.69245e+06	572579	600789
O43491	E41L2	Band 4.1-like protein 2	EVPIVQTETK	1.77138e+06	1.24387e+06	2795345	700471	629905	3.18221e+06
O43491	E41L2	Band 4.1-like protein 2	EQHPDMSVTR	2.39326e+06	2.17295e+06	2.00166e+06	1.36004e+06	791216	1.70343e+06
O43516	WIPF1	WAS/WASL-interacting protein family member 1	ALDDKPPPPPPPVGNRPSIHR	2.63707e+06	2242412	2.1909e+06	1.17651e+06	1.55032e+06	1.75696e+06
O43516	WIPF1	WAS/WASL-interacting protein family member 1	NLSLSSSTPPLPSPGR	3644274	2945397	2.83425e+06	2.56796e+06	1.29905e+06	1.25125e+06
O43516	WIPF1	WAS/WASL-interacting protein family member 1	SGPLPPPPPVSR	2.82646e+06	2667588	2994023	1.28293e+06	1.30703e+06	1.84892e+06
O43516	WIPF1	WAS/WASL-interacting protein family member 1	ALPATPQLPSR	965979	814342	799089	458790	167554	192152
O43516	WIPF1	WAS/WASL-interacting protein family member 1	FYFHPISDLPPPEPYVQTTK	2.01338e+06	2210179	2692544	1.27019e+06	822517	1.67775e+06
O43516	WIPF1	WAS/WASL-interacting protein family member 1	ERGAPPLPPIPR	479807	1.09343e+06	1.30132e+06	341385	646515	576174
O43516	WIPF1	WAS/WASL-interacting protein family member 1	GAPPLPPIPR	943278	4.93911e+06	1.69309e+06	313918	6.01994e+06	1.46415e+06
O43566	RGS14	Regulator of G-protein signaling 14	FQQIPASDTQQLAQEAR	555371	432935	409860	418068	231694	263848
O43566	RGS14	Regulator of G-protein signaling 14	GLSLPDIK	1.11253e+06	1.15302e+06	1.18371e+06	607330	640587	306921
O43566	RGS14	Regulator of G-protein signaling 14	LQEALQPILEK	3.12886e+06	3.90412e+06	1473464	401809	407699	1.62621e+06
O43566	RGS14	Regulator of G-protein signaling 14	HGLSPLEVVLHRPGEK	3.66027e+06	2.34518e+06	2084477	2.55152e+06	252947	1.82421e+06
O43566	RGS14	Regulator of G-protein signaling 14	LVLDTLPGVK	3353747	2.57715e+06	2.51945e+06	1.91498e+06	1.46122e+06	1.39312e+06
O43566	RGS14	Regulator of G-protein signaling 14	SAAQPIGGSLNSTTDSAL	2488216	3.15027e+06	1.44789e+06	1.45537e+06	2.41934e+06	1.77639e+06
O43567	RNF13	E3 ubiquitin-protein ligase RNF13	FGYRLPAEGLK	1.13881e+06	947826	1296026	487711	979291	393250
O43567	RNF13	E3 ubiquitin-protein ligase RNF13	DYNIANTV	1649285	1.56952e+06	1.20445e+06	1.58208e+06	773198	899692
O43586	PPIP1	Proline-serine-threonine phosphatase-interacting protein 1	DMEELLR	1881904	1.90696e+06	1.73746e+06	165819	1.50659e+06	847873
O43586	PPIP1	Proline-serine-threonine phosphatase-interacting protein 1	ELVQIAR	1.25575e+06	900529	1852705	640219	500845	1.01191e+06
O43586	PPIP1	Proline-serine-threonine phosphatase-interacting protein 1	AGGQTEINSLR	346654	638407	235153	532864	1.0433e+06	203295
O43586	PPIP1	Proline-serine-threonine phosphatase-interacting protein 1	TTCEAFQLQEFDR	8320755	6.37925e+06	3.96098e+06	3.57019e+06	5.2087e+06	4.74122e+06
O43586	PPIP1	Proline-serine-threonine phosphatase-interacting protein 1	GFVPGSYLEKL	2.91921e+06	1.5212e+06	2.31476e+06	2.85704e+06	1.03236e+06	1.31914e+06
O43592	XPOT	Exportin-T	ALAYFEQLK	2.71738e+06	2986999	2.67926e+06	1.64407e+06	1.24435e+06	3.59196e+06
O43592	XPOT	Exportin-T	NAQEALQAIETK	5.92415e+06	7574108	5.95936e+06	2.7537e+06	2.18566e+06	892582
O43592	XPOT	Exportin-T	RVFSSTLQNWQTTR	1779079	1535167	2149309	1.39793e+06	585110	1.86372e+06
O43592	XPOT	Exportin-T	HIVPACFLAPLK	445722	471055	889168	227498	180884	345058
O43598	DNPH1	2'-deoxynucleoside 5'-phosphate N-hydrolase 1	GEPGRPALYFCGSIR	3.39174e+06	4.56853e+06	4.58355e+06	3.10693e+06	1.14075e+06	2.16975e+06
O43598	DNPH1	2'-deoxynucleoside 5'-phosphate N-hydrolase 1	RFGTVLTEHVAAAELGAR	2810055	2297377	3.58271e+06	2.04802e+06	671182	1.28876e+06
O43598	DNPH1	2'-deoxynucleoside 5'-phosphate N-hydrolase 1	FGTVLTEHVAAAELGAR	2863544	2.86803e+06	2.63046e+06	1.72527e+06	1.17685e+06	1.4029e+06
O43598	DNPH1	2'-deoxynucleoside 5'-phosphate N-hydrolase 1	YFEADPPGQVAASPDPTT	3.73456e+06	3.6921e+06	4337582	2.19159e+06	1.67551e+06	3.03464e+06
O43615	TIM44	Mitochondrial import inner membrane translocase subunit TIM44	RLEESDVLQEAR	1.31994e+06	1.05683e+06	1170349	462943	273036	353031
O43615	TIM44	Mitochondrial import inner membrane translocase subunit TIM44	LEESDVLQEAR	949874	860428	1.01797e+06	333235	188762	369022
O43615	TIM44	Mitochondrial import inner membrane translocase subunit TIM44	EIDDSVLGQTGPYR	666499	928735	1.45746e+06	307551	313632	1.11889e+06
O43615	TIM44	Mitochondrial import inner membrane translocase subunit TIM44	VFEPNEEALGVVLHK	6.43189e+06	5301245	4.88236e+06	6.19057e+06	2.14069e+06	4.00023e+06
O43615	TIM44	Mitochondrial import inner membrane translocase subunit TIM44	DFKENNVVFNR	6473986	1.64077e+07	6.1918e+06	9.87547e+06	1.55953e+07	8.76816e+06
O43615	TIM44	Mitochondrial import inner membrane translocase subunit TIM44	ALTDKVTDLLGGLFSK	3.84156e+06	3.2368e+06	1.34255e+06	2.65904e+06	1.39699e+06	1.37163e+06
O43615	TIM44	Mitochondrial import inner membrane translocase subunit TIM44	VTDLLGGLFSK	1.44966e+06	1392483	1.60891e+06	982093	253326	1.02384e+06
O43615	TIM44	Mitochondrial import inner membrane translocase subunit TIM44	TEMSEVLTEILR	5.20111e+06	3652132	4518471	2.54267e+06	231611	1.76833e+06
O43615	TIM44	Mitochondrial import inner membrane translocase subunit TIM44	VDPAFDKDR	976231	713127	420588	695322	331054	154608
O43615	TIM44	Mitochondrial import inner membrane translocase subunit TIM44	ILDIDNVDLAMGK	2.70181e+06	2224400	2094925	1.65965e+06	615568	941036
O43617	TPPC3	Trafficking protein particle complex subunit 3	LIEDFLAR	8.73846e+06	1019580	815429	1.31155e+07	739386	287962
O43617	TPPC3	Trafficking protein particle complex subunit 3	GALEMVQMAVEAK	1.1949e+06	2.30321e+06	1.55847e+06	192704	1.85517e+06	777975
O43617	TPPC3	Trafficking protein particle complex subunit 3	FVQDTLKGDGVTEIR	1.49685e+06	894365	1140763	1.16394e+06	346619	806037
O43617	TPPC3	Trafficking protein particle complex subunit 3	RIEDNLPAGEE	558868	528690	495535	227739	314622	327815
O43633	CHM2A	Charged multivesicular body protein 2a	KTPEELLR	1.55068e+06	1266801	2044276	747623	1.01609e+06	759343
O43633	CHM2A	Charged multivesicular body protein 2a	ANIQAVSLK	4796334	8940717	6705712	5.70359e+06	6.75708e+06	8.42789e+06
O43633	CHM2A	Charged multivesicular body protein 2a	KAEAAASALADADADLEER	1.8087e+06	1468432	1.42543e+06	613502	775274	734045
O43633	CHM2A	Charged multivesicular body protein 2a	AEAAASALADADADLEERLK	1.69761e+06	1.47348e+06	1033082	592672	1.5625e+06	613969
O43660	PLRG1	Pleiotropic regulator 1	LRNEYGPVLHMPTSK	2.42819e+06	106704408	2065286	1.33713e+06	9.18777e+07	1.06821e+06
O43660	PLRG1	Pleiotropic regulator 1	EKGPQNATDSYVHK	819877	845152	464300	618165	351018	280770
O43660	PLRG1	Pleiotropic regulator 1	VISGHLGWVR	1.01983e+06	876822	824581	408159	237413	459576
O43660	PLRG1	Pleiotropic regulator 1	ASVHTLSGHTNAVATVR	2.41241e+06	2.03688e+06	2.65316e+06	1.02186e+06	969469	698818
O43660	PLRG1	Pleiotropic regulator 1	LWDLVAGK	3.99379e+06	2471951	3999705	754004	980720	2.22001e+06
O43665	RGS10	Regulator of G-protein signaling 10	WAASLENLLEDPEGVKR	628367	577633	308914	206871	281907	295571
O43665	RGS10	Regulator of G-protein signaling 10	ILEEPHPLMFQK	3.55787e+06	4440885	3399647	3.21525e+06	1.99098e+06	2.23087e+06
O43665	RGS10	Regulator of G-protein signaling 10	ILEEPHPLMFQK	2470618	982533	2.54265e+06	2.02474e+06	827280	4.16409e+06
O43665	RGS10	Regulator of G-protein signaling 10	LQDQIFNLMK	920296	1.17717e+06	1544023	497977	545931	1.912e+06
O43665	RGS10	Regulator of G-protein signaling 10	LQDQIFNLMK	311357	333205	164375	197186	387186	134733
O43665	RGS10	Regulator of G-protein signaling 10	FLKSDLFLK	1.5459e+06	1.79103e+06	2256790	570666	819798	1.84068e+06
O43670	ZN207	BUB3-interacting and GLEBS motif-containing protein ZNF207	QLKPWCWYCNR	1.30696e+06	1.19305e+06	1.25176e+06	705583	231514	660194
O43670	ZN207	BUB3-interacting and GLEBS motif-containing protein ZNF207	DFDDEKILIQHQK	282316	423619	124315	252586	158644	155846
O43670	ZN207	BUB3-interacting and GLEBS motif-containing protein ZNF207	LYTGPGLAIHCMQVHK	3.62405e+06	2610572	4285855	2.56465e+06	1.36519e+06	3.29803e+06
O43670	ZN207	BUB3-interacting and GLEBS motif-containing protein ZNF207	ETIDAVPNAIPGR	12984242	1.21175e+07	1.35638e+07	7.31668e+06	6.60821e+06	9.11956e+06
O43670	ZN207	BUB3-interacting and GLEBS motif-containing protein ZNF207	LIHPDEDISLEERR	2392514	5971075	4.14864e+06	2.01059e+06	2.94752e+06	2.33074e+06
O43670	ZN207	BUB3-interacting and GLEBS motif-containing protein ZNF207	LIHPDEDISLEER	2531762	2370378	2.46158e+06	1.30038e+06	1.33124e+06	1.66265e+06
O43676	NDUB3	NADH dehydrogenase [ubiquinone] 1 beta subcomplex subunit 3	MELPDYR	1.51294e+06	2223043	1909591	1.18209e+06	1.53507e+06	1.47529e+06
O43676	NDUB3	NADH dehydrogenase [ubiquinone] 1 beta subcomplex subunit 3	IEGTPLETIQK	2.92036e+06	3.97209e+06	3.60453e+06	1.25568e+06	2.79267e+06	1.20855e+06
O43681	ASNA	ATPase ASNA1	TTCSCSLAVQLSK	3742482	690966	983946	3.14247e+06	490312	678603
O43681	ASNA	ATPase ASNA1	ESVLIISTDPAHNISDAFDQK	3.22291e+06	2738451	2.4194e+06	1.46465e+06	1.19403e+06	603174
O43681	ASNA	ATPase ASNA1	GMNFSVVVFDTAPTGHTLR	1290623	990718	1.16391e+06	686729	118422	754440
O43681	ASNA	ATPase ASNA1	LLNFPTIVER	2012613	1.818e+06	1.80152e+06	1.37054e+06	646171	907709
O43681	ASNA	ATPase ASNA1	LEETLPVIR	889258	715878	2.04234e+06	629451	211397	863840
O43681	ASNA	ATPase ASNA1	LPLLPHEVR	1343135	1.63992e+06	2.12886e+06	784669	1.19833e+06	2.14921e+06
O43681	ASNA	ATPase ASNA1	GADKVNTFSALLLEPYKPPSAQ	18070121	1.97911e+07	1.8965e+07	1.1047e+07	9.4883e+06	1.16669e+07
O43684	BUB3	Mitotic checkpoint protein BUB3	TGSNEFKLNQPPEDGISSVK	568281	545641	642417	372770	298215	521028
O43684	BUB3	Mitotic checkpoint protein BUB3	LNQPPEDGISSVK	555769	490197	431199	253887	102780	263112
O43684	BUB3	Mitotic checkpoint protein BUB3	FSPNTSQFLLVSSWDTSVR	2.43869e+06	3.74874e+06	1.995e+06	1.12191e+06	3.45809e+06	1.8929e+06
O43684	BUB3	Mitotic checkpoint protein BUB3	LYDVPANSMR	457156	426634	1.06454e+06	208714	174957	1.23359e+06
O43684	BUB3	Mitotic checkpoint protein BUB3	MHDLNTDQENLVGTHDAPIR	1571501	1.55512e+06	1.27709e+06	440031	303105	884320
O43684	BUB3	Mitotic checkpoint protein BUB3	TPCNAGTFSQPEK	1.85471e+06	1.78875e+06	1945990	878389	1.43921e+06	1.35387e+06
O43684	BUB3	Mitotic checkpoint protein BUB3	VLVWDLR	556647	609426	389698	304365	295212	179560
O43684	BUB3	Mitotic checkpoint protein BUB3	NMGYVQQR	1749398	1583819	3.14694e+06	1.64791e+06	517131	1.46304e+06
O43684	BUB3	Mitotic checkpoint protein BUB3	AFPNKQGYVLSSIEGR	2.58358e+06	2.36374e+06	2705530	2.12153e+06	1.41018e+06	2.48113e+06
O43684	BUB3	Mitotic checkpoint protein BUB3	QGYVLSSIEGR	5167180	1.99009e+06	5.10253e+06	4.36005e+06	1.4777e+06	4.3583e+06
O43684	BUB3	Mitotic checkpoint protein BUB3	VAVEYLDPSPEVQK	2369520	2.63655e+06	2.54532e+06	1.20475e+06	1.6858e+06	1.57808e+06
O43708	MAAI	Maleylacetoacetate isomerase	LLVLEAFQVSHPCR	2.78199e+06	1.76497e+06	3148964	2.47149e+06	1.8119e+06	867930
O43708	MAAI	Maleylacetoacetate isomerase	QPDTPTELRA	858412	830390	1062073	355361	315787	462555
O43715	TRIA1	TP53-regulated inhibitor of apoptosis 1	EYDQCFNR	1.2745e+06	1.00465e+06	1270758	1.01162e+06	437819	871716
O43715	TRIA1	TP53-regulated inhibitor of apoptosis 1	EIPIEGLEFMGHGK	895496	993905	895224	285619	745407	573436
O43719	HTSF1	HIV Tat-specific factor 1	LLDEDEIR	2.42163e+06	2.36827e+06	3.28794e+06	602788	1.53157e+06	1.52321e+06
O43719	HTSF1	HIV Tat-specific factor 1	MNAQETATGMAFEEPIDEK	685359	437971	666525	275186	273121	392736
O43747	AP1G1	AP-1 complex subunit gamma-1	IGYLGAMLLLDER	8104298	8218598	7928581	3.41786e+06	5.15509e+06	6.25291e+06
O43747	AP1G1	AP-1 complex subunit gamma-1	KVPELMEMFLPATK	974339	1.11238e+06	1064253	629273	520460	492447
O43747	AP1G1	AP-1 complex subunit gamma-1	KVPELMEMFLPATK	1.0331e+06	795233	1.50244e+06	369855	570888	409745
O43747	AP1G1	AP-1 complex subunit gamma-1	VPELMEMFLPATK	878853	5413258	5.14075e+06	599754	6.96366e+06	7.68349e+06
O43747	AP1G1	AP-1 complex subunit gamma-1	VLAINILGR	470238	354976	463958	387330	154060	236406
O43747	AP1G1	AP-1 complex subunit gamma-1	YVALTSLLK	2.03411e+06	2.00757e+06	1.95643e+06	1.97542e+06	127803	678820
O43747	AP1G1	AP-1 complex subunit gamma-1	STIVDCLKDLDVSIK	1210208	1.44321e+06	1413790	486871	652431	619326
O43747	AP1G1	AP-1 complex subunit gamma-1	ADCASGIFLAAEK	2.45744e+06	4.29057e+06	4377207	1.64909e+06	1.93457e+06	1.17025e+06
O43747	AP1G1	AP-1 complex subunit gamma-1	VLTTAGSYVR	4.16856e+06	9.61072e+06	6.66713e+06	802503	3.30518e+06	971065
O43747	AP1G1	AP-1 complex subunit gamma-1	IEFTFER	6.69426e+06	5.67885e+06	5.85996e+06	3.81725e+06	2.84299e+06	2.67433e+06
O43747	AP1G1	AP-1 complex subunit gamma-1	TFQLQLLSPSSSIVPAFNTGTITQVIK	789685	781746	1.45469e+06	906995	322651	1.76774e+06
O43760	SNG2	Synaptogyrin-2	RFLTQPQVVAR	991893	881646	1652496	435302	265498	732198
O43760	SNG2	Synaptogyrin-2	DVLVGADSVR	1823004	1.22025e+06	1.42001e+06	1.13625e+06	1.12103e+06	106329
O43768	ENSA	Alpha-endosulfine	EGILPERAEEAK	613722	640327	482452	397545	348351	342915
O43768	ENSA	Alpha-endosulfine	YPSLGQKPGGSDFLMK	1878180	1.02009e+06	1880022	614919	764609	1.50313e+06
O43772	MCAT	Mitochondrial carnitine/acylcarnitine carrier protein	CLLQIQASSGESK	1.85499e+06	2.06285e+06	1.07522e+06	1.0339e+06	994471	1.03702e+06
O43772	MCAT	Mitochondrial carnitine/acylcarnitine carrier protein	GIYKGTVLTLMR	342210	428132	373166	415617	229858	140575
O43772	MCAT	Mitochondrial carnitine/acylcarnitine carrier protein	GIYKGTVLTLMR	1.29084e+06	1.87618e+06	1.63642e+06	446379	187497	575166
O43772	MCAT	Mitochondrial carnitine/acylcarnitine carrier protein	FQTAPPGKYPNGFR	1129329	1794696	2.04092e+06	577062	1.65009e+06	1.75944e+06
O43772	MCAT	Mitochondrial carnitine/acylcarnitine carrier protein	ELIRDEGVTSLYK	1.92811e+07	13032781	9.78102e+06	1.00561e+07	993533	6.67442e+06
O43776	SYNC	Asparagine--tRNA ligase, cytoplasmic	EPFPTIYVDSQKENER	1326956	1051322	6.00783e+07	513876	634336	1.00976e+08
O43776	SYNC	Asparagine--tRNA ligase, cytoplasmic	ITIKNDPSLPEPK	2.02243e+06	1866978	2.30357e+06	1.07074e+06	982629	1.89305e+06
O43776	SYNC	Asparagine--tRNA ligase, cytoplasmic	NDPSLPEPK	1.68458e+06	1.22872e+06	1.89493e+06	2.23587e+06	713747	2.01986e+06
O43776	SYNC	Asparagine--tRNA ligase, cytoplasmic	SPAGSIVHELNPNFQPPK	5.45032e+06	7.3142e+06	7.35812e+06	1.37051e+06	779768	1.88483e+06
O43776	SYNC	Asparagine--tRNA ligase, cytoplasmic	MNYSDAIVWLK	1.62428e+07	2998558	1950891	2.52315e+07	2.51235e+06	1.36266e+06
O43776	SYNC	Asparagine--tRNA ligase, cytoplasmic	KEDGTFYEFGEDIPEAPER	1.15916e+07	2863507	1.24338e+06	1.05065e+07	2.27878e+06	417684
O43776	SYNC	Asparagine--tRNA ligase, cytoplasmic	LMTDTINEPILLCR	2522774	1.58442e+06	1725971	1.44166e+06	370649	1.2486e+06
O43776	SYNC	Asparagine--tRNA ligase, cytoplasmic	IFDSEEILAGYK	1.46322e+06	2.84133e+06	1.26228e+06	895208	3.41171e+06	180074
O43776	SYNC	Asparagine--tRNA ligase, cytoplasmic	IFDSEEILAGYKR	3.61847e+06	2.63191e+06	1.96527e+06	2.34388e+06	2.23813e+06	1.7095e+06
O43776	SYNC	Asparagine--tRNA ligase, cytoplasmic	EGIDPTPYYWYTDQR	2.36001e+06	2.88794e+06	2122897	1.49556e+06	2.51618e+06	1.58315e+06
O43776	SYNC	Asparagine--tRNA ligase, cytoplasmic	YGTCPHGGYGLGLER	1470297	2.19854e+06	981657	1.43414e+06	872207	231342
O43776	SYNC	Asparagine--tRNA ligase, cytoplasmic	FLTWILNR	1.20594e+06	699405	937210	874630	94862.6	560658
O43776	SYNC	Asparagine--tRNA ligase, cytoplasmic	DVCLYPR	2347705	3267109	2.08366e+06	134363	1.05032e+06	1.89647e+06
O43809	CPSF5	Cleavage and polyadenylation specificity factor subunit 5	YIQQTKPLTLER	561721	2.57424e+06	2779510	245704	1.92053e+06	3.55734e+06
O43809	CPSF5	Cleavage and polyadenylation specificity factor subunit 5	TINLYPLTNYTFGTK	1.66242e+06	1.3036e+06	2.16667e+06	1.1383e+06	672658	1.05376e+06
O43809	CPSF5	Cleavage and polyadenylation specificity factor subunit 5	EPLYEKDSSVAAR	3.97116e+06	3.56121e+06	3.76919e+06	1.25697e+06	1.77417e+06	2.32035e+06
O43809	CPSF5	Cleavage and polyadenylation specificity factor subunit 5	TVEGVLIVHEHR	1271644	1.68472e+06	1.41277e+06	689730	828856	834128
O43809	CPSF5	Cleavage and polyadenylation specificity factor subunit 5	LPGGELNPGEDEVEGLKR	1132374	1.0816e+06	1980842	1.19283e+06	1.24367e+06	1.34566e+06
O43809	CPSF5	Cleavage and polyadenylation specificity factor subunit 5	LMTEILGR	1.48542e+06	1.32449e+06	1706127	360611	333771	792870
O43809	CPSF5	Cleavage and polyadenylation specificity factor subunit 5	KLFLVQLQEK	2713939	837303	594741	3.50921e+06	650967	286287
O43809	CPSF5	Cleavage and polyadenylation specificity factor subunit 5	LFLVQLQEK	2.36604e+06	4892451	3.63196e+06	2.01951e+06	5.26504e+06	2.32508e+06
O43809	CPSF5	Cleavage and polyadenylation specificity factor subunit 5	LVAAPLFELYDNAPGYGPIISSLPQLLSR	756850	423804	613957	862408	274240	642843
O43813	LANC1	LanC-like protein 1	IRELLQQMER	4.49245e+06	6.03241e+06	2084517	3.318e+06	7.79524e+06	669162
O43813	LANC1	LanC-like protein 1	LHSLVKPSVDYVCQLK	1.55182e+06	1978185	3.64914e+06	637658	1.72448e+06	3.35323e+06
O43815	STRN	Striatin	GLGPLAEAAAAGDGAAAAGAAR	2.64401e+06	2174889	2209832	1.67459e+06	973361	1.39825e+06
O43815	STRN	Striatin	SELTDSASVLDNFK	1133300	1.1111e+06	1.19026e+06	407881	589105	379000
O43815	STRN	Striatin	STSLDVEPIYTFR	7387625	7.86646e+06	5365615	6.30259e+06	4.11996e+06	3.70753e+06
O43815	STRN	Striatin	ELGIPASVDLVSSDPSHMVASFSK	5317598	4.99225e+06	7002959	6.40877e+06	7.92252e+06	8.88912e+06
O43815	STRN	Striatin	VISHPTLPISITAHEDR	2363956	2.15099e+06	1.58086e+06	1.3649e+06	1.48175e+06	677960
O43818	U3IP2	U3 small nucleolar RNA-interacting protein 2	LKEDVLEQR	1805311	2471275	2383039	804386	1.36708e+06	1.05085e+06
O43818	U3IP2	U3 small nucleolar RNA-interacting protein 2	EIQAPASADIR	2.98733e+06	2.68161e+06	2733475	1.68643e+06	1.56582e+06	1.839e+06
O43819	SCO2	Protein SCO2 homolog, mitochondrial	QGPAETGGQGQPQGPGLR	165603	128924	216022	48868.4	122739	297173
O43819	SCO2	Protein SCO2 homolog, mitochondrial	QAAVGQGDFHLLDHR	2664205	1.47181e+06	3461191	2.3381e+06	906859	1.87623e+06
O43819	SCO2	Protein SCO2 homolog, mitochondrial	SAEQISDSVR	1.21654e+07	16346440	24677527	8.76207e+06	1.55529e+06	1.14597e+07
O43824	GTPB6	Putative GTP-binding protein 6	LAGAQLSWLYK	2180855	3.97099e+06	14063195	1.97174e+06	3.69414e+06	9.43787e+06
O43824	GTPB6	Putative GTP-binding protein 6	EATVQEVDVIPEDGAADVR	2.0554e+06	3.1087e+06	2705446	1.44444e+06	1.13172e+06	949191
O43837	IDH3B	Isocitrate dehydrogenase [NAD] subunit beta, mitochondrial	GELASYDMR	847782	789613	822293	472038	488753	432672
O43837	IDH3B	Isocitrate dehydrogenase [NAD] subunit beta, mitochondrial	KLDLFANVVHVK	3182808	3.84001e+06	3.09848e+06	1.99091e+06	1.10155e+06	2.31346e+06
O43837	IDH3B	Isocitrate dehydrogenase [NAD] subunit beta, mitochondrial	LDLFANVVHVK	684286	639883	737034	352064	152163	339547
O43837	IDH3B	Isocitrate dehydrogenase [NAD] subunit beta, mitochondrial	HNNLDLVIIR	1.15623e+06	1.08767e+06	1108166	296544	655649	680071
O43837	IDH3B	Isocitrate dehydrogenase [NAD] subunit beta, mitochondrial	EQTEGEYSSLEHESAR	529732	478409	751134	282785	275261	837396
O43837	IDH3B	Isocitrate dehydrogenase [NAD] subunit beta, mitochondrial	HLNLEYHSSMIADAVKK	3.74191e+06	1.82453e+06	2.66062e+06	3.25484e+06	1.20635e+06	1.14963e+06
O43837	IDH3B	Isocitrate dehydrogenase [NAD] subunit beta, mitochondrial	DMGGYSTTTDFIK	347669	209181	230813	248871	81033.5	238051
O43847	NRDC	Nardilysin	TVFQFDVQR	760023	950390	873651	694044	796817	760231
O43847	NRDC	Nardilysin	ANLVLLSGANEGK	261985	276418	177844	162416	183603	189956
O43847	NRDC	Nardilysin	YIATDFTLK	5163479	4.97957e+06	8.4803e+06	1.58405e+06	3.52029e+06	4.11347e+06
O43847	NRDC	Nardilysin	AFDCPETEYPVK	4584423	6.06846e+06	4.28082e+06	2.08975e+06	1.86649e+06	1.66024e+06
O43847	NRDC	Nardilysin	IVNTPQGCLWYKK	1.49934e+06	4.00223e+06	747675	1.45027e+06	2.87377e+06	269729
O43847	NRDC	Nardilysin	FHLISPLIQK	3579606	422191	902321	5.46807e+06	163882	821632
O43847	NRDC	Nardilysin	LVAGEHGLIIR	4.25012e+06	1.46509e+06	3844772	3.28339e+06	1.57995e+06	1.41285e+06
O43847	NRDC	Nardilysin	SDLVNWFK	2.06895e+06	1.62269e+06	1.76892e+06	1.77603e+06	734734	1.4633e+06
O43847	NRDC	Nardilysin	AFTTTLNLLPYHK	1.58862e+06	1.72475e+06	1.04728e+06	343109	1.13627e+06	815580
O43852	CALU	Calumenin	TFDQLTPEESKER	1.3415e+06	1.32655e+06	1109341	395806	930974	537072
O43852	CALU	Calumenin	WIYEDVER	1.35477e+06	933109	1.00401e+06	905177	749064	930898
O43852	CALU	Calumenin	MADKDGDLIATK	666784	2.06579e+06	762605	340335	2.68555e+06	503771
O43852	CALU	Calumenin	EQFVEFR	1425028	1.29936e+06	965120	894291	684702	339726
O43852	CALU	Calumenin	HLVYESDQNKDGK	1.13405e+06	884185	1.04607e+06	861442	666900	994892
O43865	SAHH2	Adenosylhomocysteinase 2	IRGIVEESVTGVHR	842044	834694	712792	637455	567129	791925
O43865	SAHH2	Adenosylhomocysteinase 2	QVDVVITCTGNK	1.65139e+06	381392	518829	2.29261e+06	276303	381841
O43914	TYOBP	TYRO protein tyrosine kinase-binding protein	ITETESPYQELQGQR	584215	409164	450803	419570	275374	158180
O43914	TYOBP	TYRO protein tyrosine kinase-binding protein	SDVYSDLNTQRPYYK	818636	810869	626388	760696	587162	505796
O60216	RAD21	Double-strand-break repair protein rad21 homolog	LIVDSVKELDSK	517348	474138	477474	185223	537499	429179
O60216	RAD21	Double-strand-break repair protein rad21 homolog	LFSLPAQPLWNNR	93363	538780	63087.3	46360.3	416546	33595.3
O60216	RAD21	Double-strand-break repair protein rad21 homolog	CLTPLVPEDLRK	1.00336e+06	1109161	807627	802141	1.20412e+06	723909
O60216	RAD21	Double-strand-break repair protein rad21 homolog	DVIDEPIIEEPSR	1.08631e+06	2.39014e+06	6.36833e+06	544795	3.01969e+06	8.7819e+06
O60216	RAD21	Double-strand-break repair protein rad21 homolog	TNIDESAMPPPPPQGVK	1.20671e+06	1279237	2.52161e+06	1.09822e+06	533258	1.48476e+06
O60220	TIM8A	Mitochondrial import inner membrane translocase subunit Tim8 A	AEACFVNCVER	6.73993e+06	4.47128e+06	5.54283e+06	2.49959e+06	1.56046e+06	4.38653e+06
O60220	TIM8A	Mitochondrial import inner membrane translocase subunit Tim8 A	FIDTSQFILNR	4.03695e+06	5.86412e+06	5.92783e+06	1.09493e+06	2.90516e+06	2.66808e+06
O60231	DHX16	Putative pre-mRNA-splicing factor ATP-dependent RNA helicase DHX16	HVAQFLIGTAQR	2827894	3.75539e+06	2.81413e+06	1.53235e+06	1.89999e+06	2.13306e+06
O60231	DHX16	Putative pre-mRNA-splicing factor ATP-dependent RNA helicase DHX16	ATQLQGDEEPSAPPTSTQAQQK	290723	286784	330915	325320	212202	334881
O60231	DHX16	Putative pre-mRNA-splicing factor ATP-dependent RNA helicase DHX16	LGNEVGYSIR	2.61581e+06	2.62418e+06	2.57717e+06	764174	843010	1.34978e+06
O60231	DHX16	Putative pre-mRNA-splicing factor ATP-dependent RNA helicase DHX16	VLVASATMDTAR	840989	853929	1.29503e+06	367849	550764	606807
O60234	GMFG	Glia maturation factor gamma	KETDNAAIIMK	2.84807e+06	2.74358e+06	2.88e+06	2.31825e+06	1.68024e+06	2.02364e+06
O60234	GMFG	Glia maturation factor gamma	ETDNAAIIMK	3.42486e+06	3.98747e+06	3.30592e+06	1.79341e+06	1.65936e+06	1.54583e+06
O60234	GMFG	Glia maturation factor gamma	ETDNAAIIMK	939040	897043	1.176e+06	139943	733539	1.00014e+06
O60234	GMFG	Glia maturation factor gamma	QMVVLEEEFQNISPEELK	5.48364e+06	6026162	4.12412e+06	2.64761e+06	2.66439e+06	2.12011e+06
O60234	GMFG	Glia maturation factor gamma	FVVYSYK	4.17153e+06	3787944	4841108	3.16866e+06	1.46831e+06	2.7619e+06
O60234	GMFG	Glia maturation factor gamma	NRLVQTAELTK	3.14501e+06	2312255	2.15245e+06	1.59461e+06	1.34608e+06	942726
O60234	GMFG	Glia maturation factor gamma	TTDDLTEAWLQEK	6.95603e+06	6.19977e+06	5875993	1.97893e+06	2.27947e+06	3.43081e+06
O60256	KPRB	Phosphoribosyl pyrophosphate synthase-associated protein 2	VQVYQEPNRETR	354725	585221	476472	184453	349770	341158
O60256	KPRB	Phosphoribosyl pyrophosphate synthase-associated protein 2	SIIGVIPYFPYSK	584773	1.10479e+06	1.18805e+06	285787	1.301e+06	1.31492e+06
O60256	KPRB	Phosphoribosyl pyrophosphate synthase-associated protein 2	LLASMMCK	753895	453991	503322	718832	189605	161788
O60256	KPRB	Phosphoribosyl pyrophosphate synthase-associated protein 2	AGLTHLITMDLHQK	747197	619933	1313938	119906	406464	393850
O60256	KPRB	Phosphoribosyl pyrophosphate synthase-associated protein 2	AGLTHLITMDLHQK	1.47638e+06	1796866	2.09657e+06	812472	1.85686e+06	1.20661e+06
O60256	KPRB	Phosphoribosyl pyrophosphate synthase-associated protein 2	EIQGFFNIPVDNLR	1333111	1.46469e+06	1.98012e+06	881640	523382	1.19462e+06
O60256	KPRB	Phosphoribosyl pyrophosphate synthase-associated protein 2	SVAAIHPSLEIPMLIPK	1.04831e+06	1.48758e+06	1.72442e+06	651931	495632	375585
O60256	KPRB	Phosphoribosyl pyrophosphate synthase-associated protein 2	IFVMATHGLLSSDAPR	1150483	1.37914e+06	981674	1.10999e+06	1.39293e+06	558681
O60256	KPRB	Phosphoribosyl pyrophosphate synthase-associated protein 2	IFVMATHGLLSSDAPR	1.54554e+06	1.86871e+06	2.42344e+06	1.22005e+06	492550	1.96506e+06
O60256	KPRB	Phosphoribosyl pyrophosphate synthase-associated protein 2	IHNGESMSYLFR	2.24703e+06	1895669	1.84145e+06	1.98116e+06	267133	1.33491e+06
O60264	SMCA5	SWI/SNF-related matrix-associated actin-dependent regulator of chromatin subfamily A member 5	QNLLSVGDYR	1547365	1.41402e+06	1533571	703667	602244	888454
O60264	SMCA5	SWI/SNF-related matrix-associated actin-dependent regulator of chromatin subfamily A member 5	FEDSPSYVK	1.49214e+06	1123531	830711	861389	877292	533235
O60264	SMCA5	SWI/SNF-related matrix-associated actin-dependent regulator of chromatin subfamily A member 5	TLQTISLLGYMK	5.99349e+06	8418846	6901052	824042	8.47967e+06	6.71076e+06
O60264	SMCA5	SWI/SNF-related matrix-associated actin-dependent regulator of chromatin subfamily A member 5	ILMKDIDILNSAGK	4302467	861015	4.44148e+06	5.7528e+06	335691	5.89299e+06
O60264	SMCA5	SWI/SNF-related matrix-associated actin-dependent regulator of chromatin subfamily A member 5	DIDILNSAGK	3.33728e+06	3278116	5.57909e+06	1.7119e+06	189621	3.93996e+06
O60264	SMCA5	SWI/SNF-related matrix-associated actin-dependent regulator of chromatin subfamily A member 5	MVVLDKLLPK	1.76385e+07	2.24585e+07	2.43068e+07	1.79669e+06	1.11617e+07	1.04724e+07
O60264	SMCA5	SWI/SNF-related matrix-associated actin-dependent regulator of chromatin subfamily A member 5	FITDNTVEER	410118	785020	529333	244103	898647	395800
O60264	SMCA5	SWI/SNF-related matrix-associated actin-dependent regulator of chromatin subfamily A member 5	IGKDEMLQMIR	2.16814e+06	1.25538e+06	1.16e+06	2.45197e+06	747969	846288
O60264	SMCA5	SWI/SNF-related matrix-associated actin-dependent regulator of chromatin subfamily A member 5	IAFTEWIEPPKR	619567	644142	499406	584047	261334	334979
O60264	SMCA5	SWI/SNF-related matrix-associated actin-dependent regulator of chromatin subfamily A member 5	LLTQGFTNWNKR	4.31244e+06	4.97848e+06	4.1166e+06	2.00637e+06	2.56374e+06	1.86988e+06
O60264	SMCA5	SWI/SNF-related matrix-associated actin-dependent regulator of chromatin subfamily A member 5	WGRDDIENIAR	1450275	1.18086e+06	2.30785e+06	276064	369745	2.55917e+06
O60264	SMCA5	SWI/SNF-related matrix-associated actin-dependent regulator of chromatin subfamily A member 5	LGFDKENVYDELR	639772	1.19259e+06	1.32153e+06	187144	926988	1.58697e+06
O60264	SMCA5	SWI/SNF-related matrix-associated actin-dependent regulator of chromatin subfamily A member 5	FDWFLK	5.64549e+06	3.06607e+06	5.74273e+06	2.75801e+06	2.91094e+06	4.44404e+06
O60271	JIP4	C-Jun-amino-terminal kinase-interacting protein 4	TKLHQLSGSDQLESTAHSR	1259228	1046114	837064	1.22114e+06	1.11635e+06	416975
O60271	JIP4	C-Jun-amino-terminal kinase-interacting protein 4	LHQLSGSDQLESTAHSR	2.47568e+06	1.58252e+06	1406432	2.63234e+06	872100	771187
O60271	JIP4	C-Jun-amino-terminal kinase-interacting protein 4	VTDAPNKSEISK	1427090	1399514	1438803	989513	275316	603740
O60271	JIP4	C-Jun-amino-terminal kinase-interacting protein 4	HIEVQVAQETR	2.03832e+06	1.57863e+06	1698520	1.02588e+06	669595	830885
O60271	JIP4	C-Jun-amino-terminal kinase-interacting protein 4	NALNIVKNDLIAK	2.55279e+06	2.74265e+06	2.49593e+06	1.62187e+06	1.93668e+06	1.35141e+06
O60271	JIP4	C-Jun-amino-terminal kinase-interacting protein 4	VDELTCEKDVLQGELEAVK	963419	1.829e+06	2081091	1.11674e+06	174367	1.23688e+06
O60271	JIP4	C-Jun-amino-terminal kinase-interacting protein 4	VQAFGWSLPQK	2593503	2.56785e+06	5.01008e+06	2.61793e+06	2.0066e+06	2.25618e+06
O60271	JIP4	C-Jun-amino-terminal kinase-interacting protein 4	LWCAVGVNLSGGK	430805	3168543	3.43362e+06	219471	486532	1.47536e+06
O60271	JIP4	C-Jun-amino-terminal kinase-interacting protein 4	LKDSILSIVHVK	1.43509e+06	1494227	1614190	596724	1.42148e+06	939447
O60271	JIP4	C-Jun-amino-terminal kinase-interacting protein 4	TSGVPGNRPGSVIR	2195725	1565860	1097512	1.36481e+06	999751	507888
O60271	JIP4	C-Jun-amino-terminal kinase-interacting protein 4	AGPSAQEPGSQTPLK	318402	440068	332267	224585	432628	163646
O60306	AQR	Intron-binding protein aquarius	VIEDGPEPRPNLR	2.33186e+06	1.54962e+06	2.26644e+06	1.13374e+06	849250	115235
O60306	AQR	Intron-binding protein aquarius	VGVPTVDLDAQGR	338778	404426	527254	202421	126962	226245
O60313	OPA1	Dynamin-like 120 kDa protein, mitochondrial	IDQLQEELLHTQLK	1.02337e+06	906574	649458	544046	268743	525103
O60313	OPA1	Dynamin-like 120 kDa protein, mitochondrial	TSVLEMIAQAR	4867159	3865489	5.16784e+06	2.78634e+06	1.39922e+06	2.51877e+06
O60313	OPA1	Dynamin-like 120 kDa protein, mitochondrial	SPVKVTLSEGPHHVALFK	7968173	15896889	1.16749e+07	9.85861e+06	7.81512e+06	2.7025e+06
O60313	OPA1	Dynamin-like 120 kDa protein, mitochondrial	VTLSEGPHHVALFK	922626	1.0244e+06	888815	659184	493708	507324
O60313	OPA1	Dynamin-like 120 kDa protein, mitochondrial	EFDLTKEEDLAALR	826467	695025	1035957	450193	457675	506927
O60313	OPA1	Dynamin-like 120 kDa protein, mitochondrial	EGCTVSPETISLNVK	7658160	6.00713e+06	6518498	4.40955e+06	3.64461e+06	6.77373e+06
O60313	OPA1	Dynamin-like 120 kDa protein, mitochondrial	SIVTDLVSQMDPHGR	6.14016e+06	5178034	5.56145e+06	3.65795e+06	3.91316e+06	3.87127e+06
O60313	OPA1	Dynamin-like 120 kDa protein, mitochondrial	VDLAEKNVASPSR	932045	1913381	1.50977e+06	411126	104801	887968
O60313	OPA1	Dynamin-like 120 kDa protein, mitochondrial	ALGYFAVVTGK	1.79647e+06	1.58689e+06	1.55969e+06	891361	795678	770187
O60313	OPA1	Dynamin-like 120 kDa protein, mitochondrial	VIQHNALEDR	449360	884124	1302494	156830	544145	1.11017e+06
O60313	OPA1	Dynamin-like 120 kDa protein, mitochondrial	LKDTENAIENMVGPDWK	1.52766e+08	1.88504e+08	1.815e+08	1.05152e+08	1.04133e+08	1.01548e+08
O60313	OPA1	Dynamin-like 120 kDa protein, mitochondrial	GVEVDPSLIK	1333012	826084	1077030	1.02805e+06	233254	502305
O60313	OPA1	Dynamin-like 120 kDa protein, mitochondrial	MLAITANTLR	2.6131e+06	3013413	6406991	1.08293e+06	1.18029e+06	3.42071e+06
O60313	OPA1	Dynamin-like 120 kDa protein, mitochondrial	QQLTNTEVR	2058507	4.75131e+06	1.79782e+06	610916	1.81997e+06	1.60502e+06
O60313	OPA1	Dynamin-like 120 kDa protein, mitochondrial	LDAFIEALHQEK	1.891e+06	831015	858995	1.39038e+06	956388	873639
O60315	ZEB2	Zinc finger E-box-binding homeobox 2	DGHAVSIEEYLQR	1941083	841446	2.25849e+06	1.10996e+06	525816	1.23793e+06
O60315	ZEB2	Zinc finger E-box-binding homeobox 2	SDTAIIYPEAPEELSR	397071	418468	440282	86881.6	345051	438125
O60315	ZEB2	Zinc finger E-box-binding homeobox 2	VLQIVDNTVSR	2.30923e+06	1.16461e+06	2.28605e+06	2.18764e+06	567029	1.87188e+06
O60315	ZEB2	Zinc finger E-box-binding homeobox 2	AVLQPHENIVPNK	3089592	3.31103e+06	2.53809e+06	2.38239e+06	1.20477e+06	1.6291e+06
O60315	ZEB2	Zinc finger E-box-binding homeobox 2	ALLLSSVLSEK	1.02689e+06	1.5393e+06	914992	295883	1.30741e+06	265680
O60318	GANP	Germinal-center associated nuclear protein	HIAAEEVSKER	1.81826e+06	1040367	1971702	1.9256e+06	732692	2.4097e+06
O60318	GANP	Germinal-center associated nuclear protein	ALAPSAECPIAEENLAR	577180	976424	876086	297920	527391	493285
O60341	KDM1A	Lysine-specific histone demethylase 1A	HGLINFGIYKR	4.06296e+07	3.14552e+07	2.94335e+07	1.16005e+07	2.00053e+06	6.75022e+06
O60341	KDM1A	Lysine-specific histone demethylase 1A	VIIIGSGVSGLAAAR	4.88205e+06	6.73124e+06	5.6871e+06	462956	7.4639e+06	4.39718e+06
O60341	KDM1A	Lysine-specific histone demethylase 1A	TQEELKELLNK	6649886	6.8258e+06	6.17248e+06	3.86702e+06	2.65465e+06	4.64938e+06
O60341	KDM1A	Lysine-specific histone demethylase 1A	GIFGSSAVPQPK	2.19304e+06	2083999	2.70681e+06	256363	46002.8	1.20703e+06
O60341	KDM1A	Lysine-specific histone demethylase 1A	LFFAGEHTIR	7807835	4.22694e+06	4951497	7.75632e+06	697066	782404
O60341	KDM1A	Lysine-specific histone demethylase 1A	NYPATVHGALLSGLR	2.49617e+06	1.85571e+06	1.75374e+06	1.70954e+06	584723	813600
O60447	EVI5	Ecotropic viral integration site 5 protein homolog	LSEAESQCALK	2375313	2.3248e+06	2.11409e+06	1.67323e+06	1.12849e+06	1.12255e+06
O60447	EVI5	Ecotropic viral integration site 5 protein homolog	LSEAESQCALKEMQDK	1.30674e+06	594811	1077010	1.09243e+06	237215	864556
O60447	EVI5	Ecotropic viral integration site 5 protein homolog	NNSLPDENNIAR	2.17709e+06	1.82514e+06	1.91839e+06	1.11344e+06	947959	945207
O60447	EVI5	Ecotropic viral integration site 5 protein homolog	LREAETQAEIR	2707084	2578965	2.39268e+06	945980	956702	913921
O60447	EVI5	Ecotropic viral integration site 5 protein homolog	GLLTQLSEAK	2756007	2.32018e+06	4.0942e+06	2.2709e+06	656844	4.55481e+06
O60488	ACSL4	Long-chain-fatty-acid--CoA ligase 4	RVNNFGSGLTALGLKPK	4.96404e+06	4.06664e+06	3.92374e+06	4.33103e+06	3.23827e+06	2.97827e+06
O60488	ACSL4	Long-chain-fatty-acid--CoA ligase 4	VNNFGSGLTALGLKPK	855946	730045	2659444	968206	231077	1.84746e+06
O60488	ACSL4	Long-chain-fatty-acid--CoA ligase 4	EAVVHGLNESEASYLITSVELLESK	895662	854464	911059	560941	539486	512539
O60488	ACSL4	Long-chain-fatty-acid--CoA ligase 4	TALLDISCVK	2.78219e+06	2.71449e+06	3.95173e+06	1.32079e+06	829880	2.03762e+06
O60488	ACSL4	Long-chain-fatty-acid--CoA ligase 4	HIIYVDNK	880575	1.02263e+06	1.23348e+06	620555	590237	857248
O60488	ACSL4	Long-chain-fatty-acid--CoA ligase 4	GVMMHHSNLIAGMTGQCER	1.97252e+06	1620738	1555628	1.56389e+06	747833	1.40113e+06
O60488	ACSL4	Long-chain-fatty-acid--CoA ligase 4	VQEMNYIQK	1.74485e+06	620672	2.19658e+06	2.57109e+06	261591	2.63505e+06
O60488	ACSL4	Long-chain-fatty-acid--CoA ligase 4	MMLSGGAPLSPQTHR	750029	1048871	1076021	307797	395783	553592
O60488	ACSL4	Long-chain-fatty-acid--CoA ligase 4	VGAPLICCEIK	1.29762e+06	855114	1240556	692925	294179	496445
O60488	ACSL4	Long-chain-fatty-acid--CoA ligase 4	LKDWQEGGYTINDKPNPR	1.85846e+06	3158722	2.43017e+06	1.17497e+06	1.0738e+06	389996
O60488	ACSL4	Long-chain-fatty-acid--CoA ligase 4	WFCTGDIGEFHPDGCLQIIDR	803106	618706	1.12077e+06	304986	209460	738293
O60488	ACSL4	Long-chain-fatty-acid--CoA ligase 4	FEIPIKVR	677082	1.29949e+06	442205	307600	830288	247203
O60488	ACSL4	Long-chain-fatty-acid--CoA ligase 4	NHYLKDIER	9.45026e+06	3507329	7.30869e+06	4.15556e+06	2.26725e+06	2.50842e+06
O60493	SNX3	Sorting nexin-3	FTTYEIR	1.75928e+06	1.42372e+06	1.81448e+06	1.13932e+06	864029	846439
O60493	SNX3	Sorting nexin-3	YSDFEWLR	1.92078e+06	2.33872e+06	1731151	1.41906e+06	976624	686495
O60493	SNX3	Sorting nexin-3	VVVPPLPGK	1.51561e+07	16121431	13494182	3.17747e+06	4.38198e+06	1.60225e+06
O60493	SNX3	Sorting nexin-3	QLPFRGDDGIFDDNFIEER	2.91849e+06	2.83841e+06	2777809	1.24095e+06	1.37077e+06	1.1448e+06
O60493	SNX3	Sorting nexin-3	KQGLEQFINK	1.27222e+06	1.15905e+06	1723525	907340	180887	935052
O60493	SNX3	Sorting nexin-3	VAGHPLAQNER	1.11992e+06	1.43238e+06	1048053	896585	842315	929299
O60493	SNX3	Sorting nexin-3	CLHMFLQDEIIDK	2.34887e+06	2523769	1244505	1.55332e+06	2.42106e+06	1.33601e+06
O60496	DOK2	Docking protein 2	QGFLYLQQQQTFGKK	1.91214e+06	2181157	1314764	1.30448e+06	2.28093e+06	597353
O60496	DOK2	Docking protein 2	RFGASLYGGSDCALAR	922476	973106	1.77448e+06	653954	872457	1.8318e+06
O60496	DOK2	Docking protein 2	FGASLYGGSDCALAR	609255	651325	682727	487691	235194	520898
O60496	DOK2	Docking protein 2	LELQEGPEKPR	1133649	1.16913e+06	1.20858e+06	796586	649492	694962
O60496	DOK2	Docking protein 2	DTSAFFLETK	399699	537075	100342	208588	327644	45694.5
O60496	DOK2	Docking protein 2	LYLLAAPAAER	1.76554e+06	2760726	3.46272e+06	280138	1.07644e+06	1.74148e+06
O60496	DOK2	Docking protein 2	AGESALELWGGPEPGTQLYDWPYR	2073946	1.53741e+06	587067	391652	1.01564e+06	556009
O60496	DOK2	Docking protein 2	QGNEIFLALEEAISAQK	606635	860551	565088	363994	635149	94090.9
O60496	DOK2	Docking protein 2	GQEGEYAVPFDAVAR	2.80246e+06	3.31641e+06	2.29769e+06	1.69394e+06	1.72122e+06	1.53829e+06
O60504	VINEX	Vinexin	IPASQHTQNWSATWTK	4.1269e+06	2.69081e+06	3.13993e+06	1.57832e+06	1.11656e+06	886658
O60504	VINEX	Vinexin	SWDHSEELPR	782600	792505	476379	492863	712335	445092
O60504	VINEX	Vinexin	QGIFPASYVQVSREPR	490622	171854	1.16699e+06	281619	102140	812890
O60506	HNRPQ	Heterogeneous nuclear ribonucleoprotein Q	AIEALKEFNEDGALAVLQQFK	2.35624e+06	2.90474e+06	3.78609e+06	1.87736e+06	1.60787e+06	4.62546e+06
O60506	HNRPQ	Heterogeneous nuclear ribonucleoprotein Q	DLFEDELVPLFEK	1509800	1.57249e+06	1.36827e+06	775249	503949	805818
O60506	HNRPQ	Heterogeneous nuclear ribonucleoprotein Q	LMMDPLTGLNR	2.48177e+06	1670197	8.91873e+06	2.50893e+06	1.04093e+06	4.0921e+06
O60506	HNRPQ	Heterogeneous nuclear ribonucleoprotein Q	LMMDPLTGLNR	1.21433e+06	1.14439e+06	1054733	661414	651732	683780
O60506	HNRPQ	Heterogeneous nuclear ribonucleoprotein Q	LMMDPLTGLNR	3.13568e+06	3.30307e+06	1.7243e+06	229480	2.2514e+06	1.04922e+06
O60506	HNRPQ	Heterogeneous nuclear ribonucleoprotein Q	GYAFVTFCTK	9.06666e+06	675271	1555700	1.18222e+07	305497	800124
O60506	HNRPQ	Heterogeneous nuclear ribonucleoprotein Q	HIGVCISVANNR	3.64046e+06	3980622	3.92172e+06	806167	2.46725e+06	1.13191e+06
O60506	HNRPQ	Heterogeneous nuclear ribonucleoprotein Q	TKEQILEEFSK	2.28076e+06	2.26723e+06	2.13097e+06	1.52024e+06	1.19407e+06	711465
O60506	HNRPQ	Heterogeneous nuclear ribonucleoprotein Q	VTEGLTDVILYHQPDDK	3.05211e+06	4.22193e+06	2476918	1.89791e+06	3.06969e+06	863096
O60506	HNRPQ	Heterogeneous nuclear ribonucleoprotein Q	NLANTVTEEILEK	13329515	11983374	14422230	7.22843e+06	5.93435e+06	1.15121e+07
O60524	NEMF	Nuclear export mediator factor NEMF	AAEPLLTLER	1.10842e+06	695550	975468	890114	111079	460016
O60524	NEMF	Nuclear export mediator factor NEMF	LQTNHVTMLLR	872480	775599	739848	50219.1	736965	311612
O60524	NEMF	Nuclear export mediator factor NEMF	ESTVHIETHQNTSK	477406	800076	944628	204295	447591	539752
O60524	NEMF	Nuclear export mediator factor NEMF	VSAPNLLNVK	1.76658e+06	1.07473e+06	1457119	1.08745e+06	283086	885211
O60563	CCNT1	Cyclin-T1	VAHTCLHPQESLPDTR	2.91807e+06	2.36317e+06	3287090	1.32972e+06	1.09835e+06	2.39706e+06
O60563	CCNT1	Cyclin-T1	QLENMEANVK	3225175	3334597	3.86805e+06	2.29386e+06	1.80945e+06	2.9262e+06
O60568	PLOD3	Procollagen-lysine,2-oxoglutarate 5-dioxygenase 3	TLGLGEEWRGGDVAR	1.14631e+07	8.09528e+06	1.39594e+07	1.03861e+07	8.81219e+06	1.16088e+07
O60568	PLOD3	Procollagen-lysine,2-oxoglutarate 5-dioxygenase 3	LVGPEEALSPGEAR	1371696	875289	1431426	937460	454033	608397
O60568	PLOD3	Procollagen-lysine,2-oxoglutarate 5-dioxygenase 3	SEDYVELVQR	822111	553584	582155	578055	401554	332255
O60568	PLOD3	Procollagen-lysine,2-oxoglutarate 5-dioxygenase 3	DVFSGSDTDPDMAFCK	2458789	1.99002e+06	2.29996e+06	1.61218e+06	640125	1.25125e+06
O60568	PLOD3	Procollagen-lysine,2-oxoglutarate 5-dioxygenase 3	DKGIFLHLSNQHEFGR	2621639	3.16472e+06	3632588	1.38067e+06	3.06612e+06	1.31e+06
O60568	PLOD3	Procollagen-lysine,2-oxoglutarate 5-dioxygenase 3	LAGGYENVPTVDIHMK	1.65265e+07	2733531	1.82206e+07	8.3635e+06	3.72223e+06	4.62633e+06
O60568	PLOD3	Procollagen-lysine,2-oxoglutarate 5-dioxygenase 3	AVMNFVVR	341723	371840	185670	129183	197472	94571.7
O60568	PLOD3	Procollagen-lysine,2-oxoglutarate 5-dioxygenase 3	GLDYEGGGCR	483455	473893	432101	227418	375644	300448
O60568	PLOD3	Procollagen-lysine,2-oxoglutarate 5-dioxygenase 3	YDCVISSPR	1007395	762466	1.15058e+06	435399	264124	691536
O60568	PLOD3	Procollagen-lysine,2-oxoglutarate 5-dioxygenase 3	KGWALLHPGR	201813	215213	175970	122257	85147.7	12076.8
O60568	PLOD3	Procollagen-lysine,2-oxoglutarate 5-dioxygenase 3	LTHYHEGLPTTWGTR	1.95537e+07	18676655	2.10036e+07	1.09516e+07	9.85425e+06	1.85587e+07
O60610	DIAP1	Protein diaphanous homolog 1	GRSPDELPSAGGDGGK	3.84219e+06	3.90988e+06	4.77957e+06	1.28181e+06	266965	2.9002e+06
O60610	DIAP1	Protein diaphanous homolog 1	EMVSQYLYTSK	2.45889e+06	2689115	2174264	211721	1.09755e+06	269154
O60610	DIAP1	Protein diaphanous homolog 1	SAMMYIQELR	1.89636e+06	3087909	9895451	1.50681e+06	2.96636e+06	1.14482e+07
O60610	DIAP1	Protein diaphanous homolog 1	DMPLLSCLESLR	560924	1.60928e+06	681223	386007	1.33017e+06	540136
O60610	DIAP1	Protein diaphanous homolog 1	AMDPAVPNMMIDAAK	6433047	3.64526e+06	4.91955e+06	5.30873e+06	2.2831e+06	3.62967e+06
O60610	DIAP1	Protein diaphanous homolog 1	VLEAMTER	1166499	1.38689e+06	1.18378e+06	566336	843409	656863
O60610	DIAP1	Protein diaphanous homolog 1	FQPLLDGLK	2640029	2.68311e+06	3364991	1.40998e+06	921096	2.73526e+06
O60610	DIAP1	Protein diaphanous homolog 1	VGCLQLINALITPAEELDFR	1.75168e+06	2.48908e+06	2.63957e+06	1.55519e+06	903964	1.19607e+06
O60610	DIAP1	Protein diaphanous homolog 1	LGLHQVLQDLR	1.04141e+07	1.58363e+07	42351125	1.68009e+07	7.39639e+06	4.49325e+07
O60610	DIAP1	Protein diaphanous homolog 1	VQLNVFDEQGEEDSYDLK	2573153	1866598	2587045	1.78084e+06	1.05759e+06	53803.2
O60610	DIAP1	Protein diaphanous homolog 1	MEMDDFNEVFQILLNTVK	491951	199037	246440	740682	64904.8	128988
O60610	DIAP1	Protein diaphanous homolog 1	NDYEARPQYYK	1540838	1.30824e+06	1768803	1.22018e+06	1.22817e+06	1.20279e+06
O60610	DIAP1	Protein diaphanous homolog 1	LIEECISQIVLHK	1037348	751766	1.28984e+06	510131	249947	869949
O60610	DIAP1	Protein diaphanous homolog 1	HELQVEMK	8.43787e+06	8.92959e+06	9.27179e+06	5.00339e+06	5.26266e+06	6.06547e+06
O60610	DIAP1	Protein diaphanous homolog 1	LQDLQGEKDALHSEK	1941865	3.00013e+06	2416977	2.34441e+06	1.81677e+06	2.44586e+06
O60610	DIAP1	Protein diaphanous homolog 1	QQIATEKQDLEAEVSQLTGEVAK	52661928	5.66647e+07	69942148	2.97357e+07	2.5077e+07	4.23276e+07
O60610	DIAP1	Protein diaphanous homolog 1	QDLEAEVSQLTGEVAK	2.24271e+06	1.5744e+06	2.1584e+06	998562	1.15982e+06	980183
O60610	DIAP1	Protein diaphanous homolog 1	KLYKPEVQLR	6106304	3.96966e+06	6.69178e+06	921291	2.66751e+06	625752
O60610	DIAP1	Protein diaphanous homolog 1	LVAEDLSQDCFWTK	1095788	1608934	1.48692e+06	381709	1.6042e+06	1.19635e+06
O60610	DIAP1	Protein diaphanous homolog 1	TAQNLSIFLGSFR	1627002	776512	960861	1.15435e+06	327718	802383
O60610	DIAP1	Protein diaphanous homolog 1	NVILEVNEAVLTESMIQNLIK	793986	874500	1.25965e+06	227669	763332	804834
O60610	DIAP1	Protein diaphanous homolog 1	LNAILFK	1146863	1.00201e+06	914994	371128	843626	516200
O60610	DIAP1	Protein diaphanous homolog 1	VSAENLQK	1904005	2.03265e+06	1.94401e+06	703579	1.25913e+06	1.27406e+06
O60610	DIAP1	Protein diaphanous homolog 1	MTSFVKDAQEQYNK	1.95202e+06	847882	1.16111e+06	1.13432e+06	300150	546568
O60610	DIAP1	Protein diaphanous homolog 1	MTSFVKDAQEQYNK	1080199	918087	1.5139e+06	387222	751128	992086
O60610	DIAP1	Protein diaphanous homolog 1	ELGEYFLFDPK	1193430	1298569	828394	623003	595783	291760
O60610	DIAP1	Protein diaphanous homolog 1	ELGEYFLFDPKK	1.61423e+06	1092482	1.03719e+06	553607	1.21588e+06	452945
O60610	DIAP1	Protein diaphanous homolog 1	NMFLQAVK	1647165	1662777	2319087	889589	1.52055e+06	2.10473e+06
O60610	DIAP1	Protein diaphanous homolog 1	NMFLQAVKENQK	1.82835e+06	2239737	2.16168e+06	892621	1.35362e+06	1.13545e+06
O60610	DIAP1	Protein diaphanous homolog 1	EQLIDMNAEGDETGVMDSLLEALQSGAAFR	766340	998327	908747	297988	705190	547358
O60610	DIAP1	Protein diaphanous homolog 1	KAGCAVTSLLASELTK	3.57692e+06	3.70881e+06	4.19954e+06	1.76521e+06	1.18381e+06	2.6135e+06
O60610	DIAP1	Protein diaphanous homolog 1	AGCAVTSLLASELTK	1.87041e+06	4577126	3.45006e+06	520563	2.22223e+06	878649
O60610	DIAP1	Protein diaphanous homolog 1	DDAMAAVPAK	6420334	3.57003e+06	9.78889e+06	4.27934e+06	2.03214e+06	1.4755e+06
O60610	DIAP1	Protein diaphanous homolog 1	NSETFPTILEEAK	2492059	2140261	2.5202e+06	2.06726e+06	1.42317e+06	1.47088e+06
O60610	DIAP1	Protein diaphanous homolog 1	NSETFPTILEEAKELVGR	912495	804398	625888	359513	259131	283422
O60613	2015-09-01	15 kDa selenoprotein	LGRFPQVQAFVR	1.25591e+06	1.25299e+06	2.06001e+06	867558	1.52623e+06	1.52071e+06
O60613	2015-09-01	15 kDa selenoprotein	LLDDNGNIAEELSILK	1.4358e+06	986149	804621	389139	459523	476125
O60645	EXOC3	Exocyst complex component 3	LKAAIQSQLDGVR	1.6594e+06	987830	1214377	948420	611478	166377
O60645	EXOC3	Exocyst complex component 3	DAVVQHSQLAAAVENLK	4.03581e+06	3.54937e+06	2954262	2.47852e+06	1.25997e+06	2.5495e+06
O60645	EXOC3	Exocyst complex component 3	ETQDLIEQGALLQAHR	1371525	1.74626e+06	1930515	952616	991313	261928
O60645	EXOC3	Exocyst complex component 3	RDPTLLVSVVR	1005733	1.05929e+06	927196	459322	491690	678483
O60645	EXOC3	Exocyst complex component 3	MFTILER	1.04806e+06	2.24213e+06	1369153	563769	255684	382917
O60645	EXOC3	Exocyst complex component 3	NLLNMYHQALSTR	2.01253e+06	1.66474e+06	1807963	1.27986e+06	1.35673e+06	1.61345e+06
O60645	EXOC3	Exocyst complex component 3	NLLNMYHQALSTR	1.0597e+06	881631	1.58268e+06	713842	332008	855385
O60645	EXOC3	Exocyst complex component 3	DIVVPSLNVAK	1.01349e+06	1.89437e+06	1.26999e+06	379007	1.05308e+06	813716
O60664	PLIN3	Perilipin-3	VASMPLISSTCDMVSAAYASTK	2.9987e+06	2.91774e+06	2.72388e+06	1.513e+06	2.10127e+06	864628
O60664	PLIN3	Perilipin-3	VASMPLISSTCDMVSAAYASTK	7.52513e+06	3173839	3532785	6.21161e+06	1.72546e+06	1.77538e+06
O60664	PLIN3	Perilipin-3	VASMPLISSTCDMVSAAYASTK	50744484	5.13852e+07	4.66245e+07	3.3213e+07	2.91277e+07	2.96033e+07
O60664	PLIN3	Perilipin-3	TVCDAAEKGVR	722912	542556	2.69629e+06	389664	191031	2.46301e+06
O60664	PLIN3	Perilipin-3	TLTAAAVSGAQPILSK	4.99558e+06	5.21928e+06	5.51846e+06	1.37531e+06	862153	946847
O60664	PLIN3	Perilipin-3	LEPQIASASEYAHR	3.826e+06	3.49571e+06	3595005	1.78769e+06	1.52275e+06	1.71081e+06
O60664	PLIN3	Perilipin-3	GLDKLEENLPILQQPTEK	4.37798e+06	3768235	3.74548e+06	3.02995e+06	1.94369e+06	2.21521e+06
O60664	PLIN3	Perilipin-3	VLADTKELVSSK	7.14098e+06	7.1839e+06	1.24969e+07	2.58245e+06	6.29671e+06	1.04472e+07
O60664	PLIN3	Perilipin-3	VSGAQEMVSSAK	1.03571e+06	1738517	1.66411e+06	326550	863685	1.11141e+06
O60664	PLIN3	Perilipin-3	VSGAQEMVSSAKDTVATQLSEAVDATR	1.84035e+06	1.58579e+06	1.53847e+06	1.04988e+06	938368	1.23788e+06
O60664	PLIN3	Perilipin-3	VSGAQEMVSSAK	1.11844e+06	1062829	1060433	760246	646516	449732
O60664	PLIN3	Perilipin-3	VSGAQEMVSSAKDTVATQLSEAVDATR	2.09047e+06	1.50477e+06	1951224	1.60215e+06	572266	2.07244e+06
O60664	PLIN3	Perilipin-3	DTVATQLSEAVDATR	5.59536e+06	5.55517e+06	5.22354e+06	2.54287e+06	3.74925e+06	2.99556e+06
O60664	PLIN3	Perilipin-3	SVVTGGVQSVMGSR	1.31976e+06	823768	852536	759630	363389	507245
O60664	PLIN3	Perilipin-3	SVVTGGVQSVMGSR	4.16557e+06	4.42822e+06	6.07885e+06	2.7413e+06	1.42403e+06	4.16046e+06
O60664	PLIN3	Perilipin-3	LGQMVLSGVDTVLGK	2922137	2731810	3.40798e+06	1.67044e+06	784268	1.51054e+06
O60664	PLIN3	Perilipin-3	LGQMVLSGVDTVLGK	4898749	4.2466e+06	3625354	3.54803e+06	1.85625e+06	2.41505e+06
O60664	PLIN3	Perilipin-3	SEEWADNHLPLTDAELAR	4.56764e+06	4.5578e+06	4.83337e+06	2.76582e+06	2.68252e+06	2.5374e+06
O60664	PLIN3	Perilipin-3	IATSLDGFDVASVQQQR	5.73566e+06	5.49926e+06	5039705	3.17109e+06	2.84957e+06	3.22236e+06
O60664	PLIN3	Perilipin-3	QEQSYFVR	1.12549e+06	1.00902e+06	1.12198e+06	564524	476682	716215
O60664	PLIN3	Perilipin-3	LHQMWLSWNQK	8.01442e+06	1.60254e+07	16417664	6.38718e+06	1.61257e+06	1.5506e+07
O60664	PLIN3	Perilipin-3	LHQMWLSWNQK	1.17344e+06	1.34805e+06	1.46524e+06	634555	269043	306162
O60664	PLIN3	Perilipin-3	DIAQQLQATCTSLGSSIQGLPTNVKDQVQQAR	1.9185e+07	21401469	2.13851e+07	1.1127e+07	6.52712e+06	1.25833e+07
O60664	PLIN3	Perilipin-3	RQVEDLQATFSSIHSFQDLSSSILAQSR	4933743	2984737	3861211	2.58499e+06	579652	2.60075e+06
O60664	PLIN3	Perilipin-3	QVEDLQATFSSIHSFQDLSSSILAQSR	1.41145e+06	1184373	1.39211e+06	916987	548244	948757
O60664	PLIN3	Perilipin-3	EALDHMVEYVAQNTPVTWLVGPFAPGITEK	1.38157e+06	1.26567e+06	1198773	621740	258674	936165
O60684	IMA7	Importin subunit alpha-7	NNALNPEEMR	8673897	7140096	8.58886e+06	4.1772e+06	4.60974e+06	6.50089e+06
O60684	IMA7	Importin subunit alpha-7	NNALNPEEMRR	1.93394e+06	2.66785e+06	2.37271e+06	1.29251e+06	1.2515e+06	857715
O60684	IMA7	Importin subunit alpha-7	EPSPPIDEVINTPR	1728194	2.15134e+06	1.93536e+06	494282	1.34866e+06	1.33811e+06
O60684	IMA7	Importin subunit alpha-7	DYVLNCSILNPLLTLLTK	1.85554e+06	1.09283e+06	1.52159e+06	811580	915947	1.20792e+06
O60684	IMA7	Importin subunit alpha-7	VSPCLPVLSR	3510231	2.95491e+06	4283786	1.67266e+06	761327	1.92157e+06
O60701	UGDH	UDP-glucose 6-dehydrogenase	VTVVDVNESR	1.22762e+06	985940	1.40492e+06	697157	491192	1.33639e+06
O60701	UGDH	UDP-glucose 6-dehydrogenase	VLIGGDETPEGQR	1.63537e+06	754420	659596	1.11801e+06	561154	454843
O60701	UGDH	UDP-glucose 6-dehydrogenase	AVQALCAVYEHWVPR	1235792	1.33255e+06	1.44493e+06	516722	544227	679286
O60701	UGDH	UDP-glucose 6-dehydrogenase	ILTTNTWSSELSK	3.56132e+06	1.37827e+06	6.24299e+06	2.95075e+06	801563	2.34009e+06
O60701	UGDH	UDP-glucose 6-dehydrogenase	LAANAFLAQR	2.76075e+06	4.5989e+06	1372447	2.53919e+06	1.77104e+06	967188
O60701	UGDH	UDP-glucose 6-dehydrogenase	IIDSLFNTVTDKK	965127	616069	763884	354814	374720	373851
O60701	UGDH	UDP-glucose 6-dehydrogenase	IAILGFAFK	1.46027e+06	3443308	2522116	1.08604e+06	3.02812e+06	2.97223e+06
O60701	UGDH	UDP-glucose 6-dehydrogenase	RIPYAPSGEIPK	4.7732e+06	5500591	5.62618e+06	2.35128e+06	4.39105e+06	5.49881e+06
O60701	UGDH	UDP-glucose 6-dehydrogenase	IPYAPSGEIPK	1.07936e+06	1049926	1.22218e+06	662930	951570	889079
O60711	LPXN	Leupaxin	STLQDSDEYSNPAPLPLDQHSR	1.92934e+06	1.90704e+06	1.49693e+06	1.58886e+06	1.03856e+06	1.0901e+06
O60711	LPXN	Leupaxin	TSAAAQLDELMAHLTEMQAK	1859928	1.75673e+06	1.66471e+06	945424	1.00633e+06	1.38006e+06
O60711	LPXN	Leupaxin	ASLDSMLGGLEQELQDLGIATVPK	3.61404e+06	8.62535e+06	2.31213e+07	674544	4.1575e+06	1.48852e+07
O60711	LPXN	Leupaxin	EEIGSSPFFER	4.22409e+06	4.2109e+06	4280265	3.02379e+06	2.7712e+06	3.25129e+06
O60711	LPXN	Leupaxin	SGLAYCPNDYHQLFSPR	1059501	810027	951885	554597	402292	388876
O60711	LPXN	Leupaxin	CAYCAAPILDK	2013073	2616544	2.66073e+06	1.08611e+06	1.77875e+06	594045
O60711	LPXN	Leupaxin	KDFLAMFSPK	883296	1.32796e+06	1335355	242759	667452	92569
O60711	LPXN	Leupaxin	KDFLAMFSPK	2.70751e+07	14663621	1.60147e+07	1.55373e+07	6.05675e+06	1.1201e+07
O60711	LPXN	Leupaxin	DFLAMFSPK	583532	637920	600892	471648	368155	430649
O60711	LPXN	Leupaxin	DFLAMFSPK	3.23565e+06	7791078	7.44969e+06	2.31843e+06	3.77026e+06	3.09015e+06
O60711	LPXN	Leupaxin	RGTLCHGCGQPITGR	884274	1541829	1.48949e+06	364850	389416	575243
O60711	LPXN	Leupaxin	GTLCHGCGQPITGR	2.70873e+06	906756	3161711	1.74553e+06	516495	2.90055e+06
O60711	LPXN	Leupaxin	EQNDKTYCQPCFNK	244237	349737	448030	91583.9	128344	408040
O60716	CTND1	Catenin delta-1	FVGDADLER	1.76215e+06	1.10771e+06	2.36692e+06	1.48805e+06	595366	682689
O60716	CTND1	Catenin delta-1	KEVHLGACGALK	1.46501e+06	1.00185e+06	1.32663e+06	393164	465134	1.15068e+06
O60716	CTND1	Catenin delta-1	NCDGVPALVR	1.39308e+06	1550488	578408	1.15369e+06	214981	245320
O60716	CTND1	Catenin delta-1	YQEAAPNVANNTGPHAASCFGAK	1.30805e+06	1.35639e+06	1489387	629960	310721	738010
O60716	CTND1	Catenin delta-1	IYISLLK	563484	1122117	440847	515102	1.09511e+06	292279
O60716	CTND1	Catenin delta-1	ALSAIADLLTNEHER	5.56999e+06	846896	3.45488e+06	8.09362e+06	464702	5.18777e+06
O60716	CTND1	Catenin delta-1	SLDNNYSTPNER	524203	484652	423234	286459	447060	359533
O60749	SNX2	Sorting nexin-2	SMSAPVIFDR	1.5906e+06	1157567	1164804	1.88121e+06	886013	391340
O60749	SNX2	Sorting nexin-2	FSDFLGLHSK	1741619	1.32006e+06	1781962	735810	624380	1.75436e+06
O60749	SNX2	Sorting nexin-2	YLHVGYIVPPAPEK	4185294	4.58055e+06	4.33465e+06	2.32217e+06	2.46141e+06	2.7348e+06
O60749	SNX2	Sorting nexin-2	TVKHPTLLQDPDLR	3758581	3.09322e+06	3080351	2.64433e+06	1.35081e+06	1.36351e+06
O60749	SNX2	Sorting nexin-2	HPTLLQDPDLR	2960625	3.02419e+06	2.58265e+06	988128	1.47797e+06	1.45887e+06
O60749	SNX2	Sorting nexin-2	QFLESSELPR	6.468e+06	3.30335e+06	4.75893e+06	4.29943e+06	866646	2.40315e+06
O60749	SNX2	Sorting nexin-2	AVNTQALSGAGILR	3.48331e+06	3.11239e+06	3327202	2.15237e+06	1.34151e+06	1.6821e+06
O60749	SNX2	Sorting nexin-2	MNESDAWFEEK	1043139	1.42612e+06	2.21875e+06	272262	1.18665e+06	1.63323e+06
O60749	SNX2	Sorting nexin-2	QQQFENLDQQLRK	369970	1.85778e+06	1.4468e+06	323559	1.08609e+06	1.16917e+06
O60749	SNX2	Sorting nexin-2	QQQFENLDQQLR	1013531	1.33136e+06	1.60102e+06	404622	380546	442549
O60749	SNX2	Sorting nexin-2	LHVSVEALVCHRK	1485528	2.68534e+06	2.69933e+06	459999	930473	1.81049e+06
O60749	SNX2	Sorting nexin-2	ELSANTAAFAK	1.78463e+06	1.68611e+06	1.88874e+06	793809	853821	1.03469e+06
O60749	SNX2	Sorting nexin-2	SAAMLGNSEDHTALSR	2638425	2.46696e+06	2.92558e+06	1.1013e+06	1.0414e+06	1.86428e+06
O60749	SNX2	Sorting nexin-2	SAAMLGNSEDHTALSR	795623	1.21405e+06	1085518	427863	603076	424176
O60749	SNX2	Sorting nexin-2	WEDAQITLLK	1.54701e+06	1931104	1545367	1.22297e+06	629331	1.02742e+06
O60749	SNX2	Sorting nexin-2	NEIREWEAK	3822696	634519	7.08429e+06	3.63435e+06	437663	7.71719e+06
O60749	SNX2	Sorting nexin-2	VQQGERDFEQISK	1382723	1.31355e+06	904399	795876	644820	413618
O60749	SNX2	Sorting nexin-2	DFEQISK	1.14887e+06	1.33289e+06	1.14333e+06	725529	922697	569372
O60749	SNX2	Sorting nexin-2	YLESLVQTQQQLIK	3040671	2.94922e+06	3.13747e+06	1.66745e+06	1.16272e+06	1.50012e+06
O60762	DPM1	Dolichol-phosphate mannosyltransferase subunit 1	KLGLGTAYIHGMK	625423	784734	1.19487e+06	252504	234008	176081
O60762	DPM1	Dolichol-phosphate mannosyltransferase subunit 1	KLGLGTAYIHGMK	2.13438e+06	1.93677e+06	1.81913e+06	671204	401039	996813
O60762	DPM1	Dolichol-phosphate mannosyltransferase subunit 1	LGLGTAYIHGMK	1.12342e+07	9.8624e+06	7268548	5.84857e+06	4.22882e+06	5.06346e+06
O60762	DPM1	Dolichol-phosphate mannosyltransferase subunit 1	FIPEFIR	651634	609421	605246	448298	232363	218994
O60762	DPM1	Dolichol-phosphate mannosyltransferase subunit 1	QKEGNFDIVSGTR	412723	711942	309941	352144	425299	297237
O60762	DPM1	Dolichol-phosphate mannosyltransferase subunit 1	EGNFDIVSGTR	3.1915e+06	2.65113e+06	2720739	1.64367e+06	1.29734e+06	2.3454e+06
O60762	DPM1	Dolichol-phosphate mannosyltransferase subunit 1	GANFLTQILLRPGASDLTGSFR	870807	758811	724669	500092	304248	326375
O60762	DPM1	Dolichol-phosphate mannosyltransferase subunit 1	LGGNEIVSFLK	1099177	870718	1.16847e+06	635327	126563	835062
O60763	USO1	General vesicular transport factor p115	GVMGGQSAGPQHTEAETIQK	337661	354028	446826	207643	101062	286974
O60763	USO1	General vesicular transport factor p115	GVMGGQSAGPQHTEAETIQK	644802	714629	699030	350211	510601	481025
O60763	USO1	General vesicular transport factor p115	LMDLLADSR	1.17147e+06	1.8639e+06	2020393	885674	1.08374e+06	1.23018e+06
O60763	USO1	General vesicular transport factor p115	EVIRNDGVLLLQALTR	1.62488e+06	5.45935e+06	1.76292e+06	978044	7.58542e+06	957619
O60763	USO1	General vesicular transport factor p115	NDGVLLLQALTR	975762	1.26787e+06	1050851	443006	619012	572243
O60763	USO1	General vesicular transport factor p115	IVAFENAFER	5236292	5158265	5518782	2.97578e+06	1.86442e+06	3.731e+06
O60763	USO1	General vesicular transport factor p115	MKPWFEVGDENSGWSAQK	2.1926e+06	1.93722e+06	2.11499e+06	1.18486e+06	769328	1.40322e+06
O60763	USO1	General vesicular transport factor p115	VTNLHLMLQLVR	1.93295e+06	1242754	1646918	767745	880832	926078
O60763	USO1	General vesicular transport factor p115	VLVSPTNPPGATSSCQK	355062	339559	505378	81866.8	256086	332592
O60763	USO1	General vesicular transport factor p115	LGFISKHELYSR	2033430	2.60478e+06	1.7587e+06	1.4911e+06	827383	1.82125e+06
O60763	USO1	General vesicular transport factor p115	LVKELEGVITK	3.01243e+06	1.95227e+06	1704544	1.56772e+06	1.35919e+06	790443
O60763	USO1	General vesicular transport factor p115	ELEGVITK	2316342	2.43622e+06	2.87991e+06	759107	1.16107e+06	1.34088e+06
O60763	USO1	General vesicular transport factor p115	TLEQHDNIVTHYK	1455376	1.49738e+06	1.82849e+06	1.04973e+06	867066	830120
O60763	USO1	General vesicular transport factor p115	NMIREQDLQLEELR	1491909	2.10163e+06	1473316	659109	820658	1.27881e+06
O60763	USO1	General vesicular transport factor p115	EQDLQLEELRQQVSTLK	682311	897337	895104	180192	677094	547952
O60763	USO1	General vesicular transport factor p115	EQDLQLEELR	3.388e+06	3.47371e+06	3451724	1.08974e+06	1.91499e+06	2.04852e+06
O60763	USO1	General vesicular transport factor p115	DNQHQGSYSEGAQMNGIQPEEIGR	310471	652632	279944	264807	662313	215720
O60763	USO1	General vesicular transport factor p115	NQELLQSQLTEKDSMIENMK	1.61078e+06	3.86507e+06	2.7227e+06	565936	2.86819e+06	1.7518e+06
O60763	USO1	General vesicular transport factor p115	NQELLQSQLTEK	1.54732e+06	1135125	787532	1.20557e+06	838262	640894
O60763	USO1	General vesicular transport factor p115	SSQTSGTNEQSSAIVSAR	1.02709e+06	880384	934662	561259	553912	528491
O60763	USO1	General vesicular transport factor p115	DSEQVAELKQELATLK	12160831	6.94225e+06	6830797	6.98651e+06	3.14531e+06	3.94534e+06
O60763	USO1	General vesicular transport factor p115	SQLNSQSVEITK	1.15261e+06	917652	1.01748e+06	730245	438660	461066
O60763	USO1	General vesicular transport factor p115	LQTEKQELLQK	867237	1.35073e+06	1164204	165561	692163	655064
O60763	USO1	General vesicular transport factor p115	SVEVQGETETIIATK	67304.7	547642	288174	93120.6	578402	320393
O60763	USO1	General vesicular transport factor p115	LSALLQETK	2.0834e+06	2.29108e+06	2.14582e+06	584778	1.52558e+06	1.67472e+06
O60784	TOM1	Target of Myb protein 1	VLNLIQSWADAFR	22637538	2.33927e+07	2.08311e+07	1.16766e+07	1.02905e+07	1.13216e+07
O60784	TOM1	Target of Myb protein 1	SSPDLTGVVTIYEDLRR	1.6632e+06	1.51174e+06	1.40946e+06	573227	683122	845551
O60784	TOM1	Target of Myb protein 1	LRSELEMVSGNVR	2.43634e+06	1.55374e+06	2.23556e+06	1.20597e+06	1.44341e+06	1.6703e+06
O60784	TOM1	Target of Myb protein 1	SELEMVSGNVR	821743	541134	579887	321203	388344	452266
O60784	TOM1	Target of Myb protein 1	VMSEMLTELVPTQAEPADLELLQELNR	1925019	1799037	1.69374e+06	982250	999684	842497
O60784	TOM1	Target of Myb protein 1	AGLQSLEASGR	3857749	3.93778e+06	4.13894e+06	2.13233e+06	3.70903e+06	3.1739e+06
O60784	TOM1	Target of Myb protein 1	EVKYEAPQATDGLAGALDAR	1184280	1.06766e+06	1.11932e+06	930777	531786	806376
O60784	TOM1	Target of Myb protein 1	YEAPQATDGLAGALDAR	1.64064e+06	2.75895e+06	2.54346e+06	766821	1.62287e+06	2.76105e+06
O60784	TOM1	Target of Myb protein 1	AADRLPNLSSPSAEGPPGPPSGPAPR	2.24506e+06	2.26291e+06	1990073	1.01278e+06	1.0707e+06	969183
O60826	CCD22	Coiled-coil domain-containing protein 22	DQLALPWVPPHLR	1.55925e+06	1.03328e+06	939745	1.11758e+06	460814	564015
O60826	CCD22	Coiled-coil domain-containing protein 22	LVVPELSSR	302852	419625	341313	307948	152564	145146
O60826	CCD22	Coiled-coil domain-containing protein 22	QSWGLLGAPIQAR	803974	608951	755299	596390	347201	487835
O60826	CCD22	Coiled-coil domain-containing protein 22	AVELLPDGTANLAK	135340	356996	606604	119461	279833	497809
O60826	CCD22	Coiled-coil domain-containing protein 22	LQLVVENSAQR	728055	1.99514e+06	1.89257e+06	557699	2.11384e+06	2.10892e+06
O60826	CCD22	Coiled-coil domain-containing protein 22	HRVPLLAEYR	3.42523e+06	484592	771064	1.1653e+06	234037	522557
O60826	CCD22	Coiled-coil domain-containing protein 22	RLAEIQELHQSVR	1153403	1.2044e+06	1.01752e+06	750629	347716	672677
O60826	CCD22	Coiled-coil domain-containing protein 22	LAEIQELHQSVR	2.52995e+06	3.1187e+06	2581223	1.28713e+06	2.48085e+06	2.55548e+06
O60826	CCD22	Coiled-coil domain-containing protein 22	QLMSELETLPR	3563786	3.75409e+06	4435513	1.59304e+06	1.80083e+06	4.12411e+06
O60826	CCD22	Coiled-coil domain-containing protein 22	ILEIVGNIR	875325	875847	1177748	389049	97266.7	344607
O60826	CCD22	Coiled-coil domain-containing protein 22	ILEIVGNIRK	2538547	1309003	2.26337e+06	2.50023e+06	497146	2.8633e+06
O60826	CCD22	Coiled-coil domain-containing protein 22	EINSLSGKLDR	1.14675e+06	1.26182e+06	1152908	550250	515527	1.09555e+06
O60826	CCD22	Coiled-coil domain-containing protein 22	DLEEQIETELGKK	2.05365e+06	3.32944e+06	4.67695e+06	675939	960159	3.85181e+06
O60826	CCD22	Coiled-coil domain-containing protein 22	DLEEQIETELGK	865268	630442	3.26031e+06	625869	195269	4.31071e+06
O60832	DKC1	H/ACA ribonucleoprotein complex subunit 4	LDTSQWPLLLK	3.95877e+06	2.12932e+06	2853626	3.41236e+06	1.13565e+06	2.28836e+06
O60832	DKC1	H/ACA ribonucleoprotein complex subunit 4	EIGDYIR	1583915	1.80191e+06	2.29485e+06	1.26645e+06	661430	2.43991e+06
O60832	DKC1	H/ACA ribonucleoprotein complex subunit 4	SQQSAGKEYVGIVR	850775	1.31142e+06	595216	178389	1.01028e+06	159746
O60832	DKC1	H/ACA ribonucleoprotein complex subunit 4	LHNAIEGGTQLSR	1.86296e+06	1566791	1.69417e+06	558560	1.00133e+06	900755
O60832	DKC1	H/ACA ribonucleoprotein complex subunit 4	DSAVNAICYGAK	1.94112e+06	940470	1.32631e+06	1.00564e+06	712786	1.26753e+06
O60832	DKC1	H/ACA ribonucleoprotein complex subunit 4	QEYVDYSESAKK	1.31804e+06	1.05431e+06	1.18476e+06	380513	798846	665540
O60832	DKC1	H/ACA ribonucleoprotein complex subunit 4	EVVAEVVK	1.69441e+06	1.92414e+06	1156823	286892	1.24889e+06	1.29048e+06
O60832	DKC1	H/ACA ribonucleoprotein complex subunit 4	EVVAEVVKAPQVVAEAAK	683421	509832	1.30735e+06	230982	286900	1.31076e+06
O60841	IF2P	Eukaryotic translation initiation factor 5B	RLEELEAK	5.01515e+06	3.11243e+06	4003446	2.59266e+06	634110	2.2294e+06
O60841	IF2P	Eukaryotic translation initiation factor 5B	LLQAQGVEVPSKDSLPK	3443808	4.05625e+06	1502256	3.51641e+06	150395	798775
O60841	IF2P	Eukaryotic translation initiation factor 5B	LRAPIICVLGHVDTGK	2.68665e+06	2924337	3.21311e+06	1.41416e+06	1.95213e+06	2.94086e+06
O60841	IF2P	Eukaryotic translation initiation factor 5B	IPGMLIIDTPGHESFSNLR	855896	791539	637277	583239	640694	538260
O60841	IF2P	Eukaryotic translation initiation factor 5B	SPDSDVAATLKK	688600	693637	959633	518446	693218	369082
O60841	IF2P	Eukaryotic translation initiation factor 5B	GLLLPPPMK	1.55071e+06	1.39549e+06	2.1278e+06	844867	493664	2.30286e+06
O60841	IF2P	Eukaryotic translation initiation factor 5B	GLLLPPPMKELR	1.86833e+06	1.85706e+06	1.67929e+06	894388	625910	870045
O60841	IF2P	Eukaryotic translation initiation factor 5B	TSEVPYAGINIGPVHK	1.06738e+07	1.06735e+07	1.10827e+07	5.9682e+06	5.884e+06	7.00652e+06
O60841	IF2P	Eukaryotic translation initiation factor 5B	ILPQYIFNSR	4163644	7.40385e+06	11237648	1.44464e+06	2.31487e+06	8.43618e+06
O60841	IF2P	Eukaryotic translation initiation factor 5B	IEPIPGESPK	1.90188e+06	1.93866e+06	1191113	983648	887508	467592
O60841	IF2P	Eukaryotic translation initiation factor 5B	HFEATDILVSK	2.13162e+06	2181699	3894948	1.4223e+06	456022	3.05279e+06
O60861	GAS7	Growth arrest-specific protein 7	SLADEAEVHLK	1.19147e+06	2.12474e+06	1.88043e+06	139489	742985	1.40323e+06
O60861	GAS7	Growth arrest-specific protein 7	LHSEVEKPLMNFR	4.33722e+06	2.95252e+06	3.91198e+06	2.39501e+06	1.59898e+06	3.15792e+06
O60884	DNJA2	DnaJ homolog subfamily A member 2	VSLEDLYNGK	957186	1133320	1155340	510932	921668	587070
O60884	DNJA2	DnaJ homolog subfamily A member 2	NVLCSACSGQGGK	579310	3691465	1.77911e+06	339769	3.39772e+06	1.66833e+06
O60884	DNJA2	DnaJ homolog subfamily A member 2	VIEPGCVR	1.97401e+06	1.39502e+06	2082028	560612	826704	1.02752e+06
O60884	DNJA2	DnaJ homolog subfamily A member 2	GEGMPQYR	1.16247e+06	2.78015e+06	840092	54723.6	1.34523e+06	513867
O60888	CUTA	Protein CutA	GKIEEDSEVLMMIK	1.78872e+06	1518599	1484794	1.92319e+06	805758	509430
O60888	CUTA	Protein CutA	TQSSLVPALTDFVR	1.78213e+06	3.11746e+06	1.75636e+06	1.08642e+06	3.31406e+06	835283
O60925	PFD1	Prefoldin subunit 1	VKLADIQIEQLNR	4.16134e+06	3.76105e+06	4.20864e+06	1.97706e+06	4.15331e+06	3.02601e+06
O60925	PFD1	Prefoldin subunit 1	LADIQIEQLNR	1.09094e+07	9770692	1.02164e+07	6.83841e+06	4.74252e+06	6.73484e+06
O60925	PFD1	Prefoldin subunit 1	EAIHSQLLEK	1.50681e+06	1.02563e+06	933429	616748	451626	594343
O60934	NBN	Nibrin	LLTGVEYVVGRK	1387042	1.84024e+06	1.44725e+06	336207	972762	1.05141e+06
O60934	NBN	Nibrin	TTTPGPSLSQGVSVDEK	879905	463892	1.02117e+06	733134	246032	629087
O60934	NBN	Nibrin	MLSQDAPTVK	3012844	1.96722e+06	2.03367e+06	510341	1.40158e+06	436899
O75027	ABCB7	ATP-binding cassette sub-family B member 7, mitochondrial	VLSGISFEVPAGKK	869019	1.66768e+06	1772710	433905	959514	758595
O75027	ABCB7	ATP-binding cassette sub-family B member 7, mitochondrial	MPHGYDTQVGER	1.61045e+06	482001	1.69716e+06	1.11796e+06	308741	2.36397e+06
O75044	SRGP2	SLIT-ROBO Rho GTPase-activating protein 2	ANQQETEQFYFTK	1.26079e+06	6.13059e+06	5524479	727452	9.84714e+06	8.24378e+06
O75044	SRGP2	SLIT-ROBO Rho GTPase-activating protein 2	TIIIQHENIFPSPR	4.21172e+06	3195201	3.52348e+06	2.17293e+06	1.45742e+06	1.84774e+06
O75044	SRGP2	SLIT-ROBO Rho GTPase-activating protein 2	ELEGPVYSR	1.12807e+06	1.11753e+06	3.77753e+06	899714	776128	4.28084e+06
O75064	DEN4B	DENN domain-containing protein 4B	VFLRPLTQAPSEGAR	10608279	7517927	9.66589e+06	4.2403e+06	4.47715e+06	1.33401e+06
O75064	DEN4B	DENN domain-containing protein 4B	SAAVPELWAR	2229384	2.06644e+06	2013698	1.34066e+06	2.15145e+06	1.73747e+06
O75064	DEN4B	DENN domain-containing protein 4B	VQALHTAYHVLR	1.20188e+06	694082	869985	1.18261e+06	347211	371654
O75064	DEN4B	DENN domain-containing protein 4B	VLMQLCSHYGQPVLSVR	4.3142e+06	4.60401e+06	4.57369e+06	2.46079e+06	1.70234e+06	2.9069e+06
O75083	WDR1	WD repeat-containing protein 1	KVFASLPQVER	2183217	2.64832e+06	2.65907e+06	553802	1.59798e+06	1.56814e+06
O75083	WDR1	WD repeat-containing protein 1	VFASLPQVER	5.65241e+06	4.51399e+06	4.5132e+06	2.71548e+06	991708	932959
O75083	WDR1	WD repeat-containing protein 1	GNNFLYTNGK	3.33068e+06	2.91422e+06	3272259	1.56512e+06	1.25105e+06	1.6402e+06
O75083	WDR1	WD repeat-containing protein 1	NIDNPALADIYTEHAHQVVVAK	2.40301e+07	2.14156e+07	20544508	1.18099e+07	8.99041e+06	1.05872e+07
O75083	WDR1	WD repeat-containing protein 1	YAPSGFYIASGDVSGK	8.78073e+06	7.67157e+06	8012458	5.07482e+06	3.22808e+06	3.71884e+06
O75083	WDR1	WD repeat-containing protein 1	IWDTTQKEHLLK	2.70321e+06	3.00264e+06	3.013e+06	1.53581e+06	1.53595e+06	1.75109e+06
O75083	WDR1	WD repeat-containing protein 1	EHLLKYEYQPFAGK	3.82439e+06	6.96669e+06	4065080	3.68681e+06	2.17278e+06	1.87612e+06
O75083	WDR1	WD repeat-containing protein 1	YEYQPFAGK	6058678	5886870	5.47684e+06	2.73522e+06	2.47017e+06	2.79204e+06
O75083	WDR1	WD repeat-containing protein 1	DIAWTEDSKR	1.67317e+06	1.85144e+06	1.79273e+06	1.0049e+06	1.03147e+06	1.7364e+06
O75083	WDR1	WD repeat-containing protein 1	IAVVGEGR	2.86935e+06	4.15646e+06	2.05594e+06	1.36109e+06	3.19571e+06	591756
O75083	WDR1	WD repeat-containing protein 1	EKFGAVFLWDSGSSVGEITGHNK	3.21102e+06	2351428	2.49399e+06	2.07502e+06	1.12162e+06	1.45155e+06
O75083	WDR1	WD repeat-containing protein 1	FGAVFLWDSGSSVGEITGHNK	8.44754e+06	7.99705e+06	8.85908e+06	5.74062e+06	3.14295e+06	5.04502e+06
O75083	WDR1	WD repeat-containing protein 1	VINSVDIK	2.02725e+07	1.84888e+07	1.88872e+07	9.4818e+06	8.81217e+06	9.72775e+06
O75083	WDR1	WD repeat-containing protein 1	LATGSDDNCAAFFEGPPFK	9.297e+06	10578220	1.0497e+07	4.50096e+06	6.25062e+06	7.19552e+06
O75083	WDR1	WD repeat-containing protein 1	LATGSDDNCAAFFEGPPFKFK	5.17355e+06	6.45491e+06	6.0796e+06	1.84613e+06	3.11197e+06	6.28868e+06
O75083	WDR1	WD repeat-containing protein 1	FTIGDHSR	1.36556e+06	1.25537e+06	1.17381e+06	814464	528030	889967
O75083	WDR1	WD repeat-containing protein 1	FSPDGNRFATASADGQIYIYDGK	1.15135e+06	1.32274e+06	1.23295e+06	506341	673065	908281
O75083	WDR1	WD repeat-containing protein 1	FATASADGQIYIYDGK	8095870	5.60535e+06	3.74402e+06	5.4443e+06	1.88224e+06	598451
O75083	WDR1	WD repeat-containing protein 1	AHDGGIYAISWSPDSTHLLSASGDK	6.2929e+06	7.04386e+06	6.4136e+06	3.654e+06	2.95127e+06	3.09103e+06
O75083	WDR1	WD repeat-containing protein 1	IWDVSVNSVVSTFPMGSTVLDQQLGCLWQK	2.80951e+06	3.94585e+06	4.70228e+06	1.77582e+06	3.42242e+06	4.86601e+06
O75083	WDR1	WD repeat-containing protein 1	DHLLSVSLSGYINYLDR	1.44746e+06	1037028	2.9903e+06	938233	1.4585e+06	1.88694e+06
O75083	WDR1	WD repeat-containing protein 1	NNPSKPLHVIK	1.04617e+06	945703	971292	452373	530935	517364
O75083	WDR1	WD repeat-containing protein 1	SIQCLTVHK	394936	413977	385074	157162	152533	82700.4
O75083	WDR1	WD repeat-containing protein 1	SYIYSGSHDGHINYWDSETGENDSFAGK	6.38359e+06	6025084	5946823	3.86936e+06	2.86397e+06	3.73356e+06
O75083	WDR1	WD repeat-containing protein 1	MTVDESGQLISCSMDDTVR	1.54724e+06	1.28017e+06	1336819	782504	561765	916752
O75083	WDR1	WD repeat-containing protein 1	MTVDESGQLISCSMDDTVR	4.81804e+06	6.10885e+06	6456612	3.30777e+06	3.43872e+06	4.99158e+06
O75083	WDR1	WD repeat-containing protein 1	YTSLMLR	1.0875e+06	1.07805e+06	1.81206e+06	568773	385791	201608
O75083	WDR1	WD repeat-containing protein 1	DYSGQGVVKLDVQPK	1.16224e+06	934612	897876	708507	502538	849362
O75083	WDR1	WD repeat-containing protein 1	DYSGQGVVK	2354825	2.84243e+06	2.73172e+06	1.1396e+06	1.29857e+06	1.85355e+06
O75083	WDR1	WD repeat-containing protein 1	CFSIDNPGYEPEVVAVHPGGDTVAIGGVDGNVR	3098521	3.16495e+06	3099504	1.59039e+06	1.74455e+06	1.9822e+06
O75083	WDR1	WD repeat-containing protein 1	LYSILGTTLKDEGK	1.58418e+07	1.3894e+07	15033451	7.93252e+06	5.67703e+06	6.88284e+06
O75083	WDR1	WD repeat-containing protein 1	GPVTDVAYSHDGAFLAVCDASK	5.93872e+06	6.40871e+06	6.45499e+06	2.97606e+06	3.3436e+06	4.30301e+06
O75083	WDR1	WD repeat-containing protein 1	VVTVFSVADGYSENNVFYGHHAK	15727795	14838736	1.68477e+07	8.32113e+06	3.98528e+06	9.83035e+06
O75083	WDR1	WD repeat-containing protein 1	EWTITY	401483	447513	180364	126159	425357	82592
O75113	N4BP1	NEDD4-binding protein 1	AVLDEFTAPAEK	2031578	1.77804e+06	7.6738e+06	1.76238e+06	1.29862e+06	6.57173e+06
O75113	N4BP1	NEDD4-binding protein 1	AELLEQSR	896876	1.78655e+06	1.13477e+06	517831	1.88446e+06	507813
O75113	N4BP1	NEDD4-binding protein 1	IWLQLCGAQEAVHSAK	9.18131e+06	8507322	6.17388e+06	4.37744e+06	4.23999e+06	781705
O75113	N4BP1	NEDD4-binding protein 1	GSAEAVVMAR	1300243	728691	778372	793940	603713	572233
O75113	N4BP1	NEDD4-binding protein 1	TMGYSQEIVEK	239582	339189	235205	245872	348376	285144
O75113	N4BP1	NEDD4-binding protein 1	NKGVYSSTNELTTDSTPK	407811	354928	452247	264588	120094	388585
O75113	N4BP1	NEDD4-binding protein 1	GVYSSTNELTTDSTPK	1.54128e+07	22191074	21304870	6.596e+06	1.07425e+07	1.33001e+07
O75113	N4BP1	NEDD4-binding protein 1	SAGPSDHIDSSVTGVQR	1.03713e+06	899423	1.04748e+06	747034	413417	735274
O75113	N4BP1	NEDD4-binding protein 1	SGPRLEEFLQK	1645264	1.70343e+06	1.89171e+06	1.07903e+06	670525	1.01008e+06
O75113	N4BP1	NEDD4-binding protein 1	VPGTQAASTSHQPPTR	1.13994e+06	1.01002e+06	982883	584441	514904	474139
O75113	N4BP1	NEDD4-binding protein 1	SSAETNELREALLK	1856041	2941584	2.92032e+06	1.26173e+06	1.95266e+06	1.52378e+06
O75113	N4BP1	NEDD4-binding protein 1	LKIDQILVAHPYMK	4.78111e+06	4.54735e+06	4821762	2.05674e+06	1.95607e+06	1.6973e+06
O75116	ROCK2	Rho-associated protein kinase 2	MPGAPETAPGDGAGASR	431016	444707	685356	194245	225962	591980
O75116	ROCK2	Rho-associated protein kinase 2	ENLLLSDSPSCR	1.88151e+06	1290965	940689	2.01163e+06	1.07955e+06	487013
O75116	ROCK2	Rho-associated protein kinase 2	DLQDKNCLLETAK	2.27677e+06	3387139	756437	3.0827e+06	2.56742e+06	246536
O75116	ROCK2	Rho-associated protein kinase 2	THGSEIINDLQGR	797102	904052	625912	739443	368883	206580
O75116	ROCK2	Rho-associated protein kinase 2	DATIASLEETNR	1.69396e+07	9952383	3.73458e+06	1.36965e+07	1.49081e+07	2.04459e+06
O75116	ROCK2	Rho-associated protein kinase 2	LKDEEISAAAIK	1.52953e+07	3.96783e+06	1.24451e+07	8.99713e+06	3.40266e+06	1.95248e+07
O75116	ROCK2	Rho-associated protein kinase 2	LEGWLSLPVR	2643146	1.37098e+06	1791711	2.63525e+06	2.00587e+06	2.00433e+06
O75122	CLAP2	CLIP-associating protein 2	LIPLITSNCTSK	149597	208598	118140	65020.7	157853	31485.1
O75122	CLAP2	CLIP-associating protein 2	HAAVLVETIKK	1345168	2.06249e+06	2.1919e+06	639173	2.39425e+06	2.44649e+06
O75122	CLAP2	CLIP-associating protein 2	SSGSVASLPQSDR	24255018	1.553e+07	15075667	2.10542e+06	1.24054e+07	1.27465e+07
O75122	CLAP2	CLIP-associating protein 2	QTEDVAEVLNR	5.30036e+06	3.14762e+06	5235598	2.15249e+06	2.9428e+06	3.21619e+06
O75122	CLAP2	CLIP-associating protein 2	GVTEAIQNFSFR	2.17924e+06	2.24695e+06	3.36918e+06	1.83933e+06	624225	1.56328e+06
O75131	CPNE3	Copine-3	FGVYDIDNK	1.78676e+06	859064	2.46156e+06	1.24244e+06	376541	2.52683e+06
O75131	CPNE3	Copine-3	GSITISAEEIKDNR	2.18643e+06	1812692	3095874	1.02183e+06	1.44468e+06	847513
O75131	CPNE3	Copine-3	VVLFEMEAR	1.06452e+06	2.48737e+06	1.58382e+06	486133	947844	814035
O75131	CPNE3	Copine-3	SDPYLEFHK	157575	97287.7	145551	63927.4	29285	92935.9
O75131	CPNE3	Copine-3	NNLNPVWRPFK	1.59154e+06	2.29683e+06	1.53554e+06	1.97452e+06	1.29414e+06	948793
O75131	CPNE3	Copine-3	SSPVEFECINEK	863952	3586868	546531	132940	5.4646e+06	254339
O75131	CPNE3	Copine-3	LYGPTNFSPIINHVAR	887506	718383	794050	579180	237787	474388
O75131	CPNE3	Copine-3	SPLGEVAIR	1623531	1.25244e+06	1718076	625973	994320	1.50703e+06
O75131	CPNE3	Copine-3	EALAQCVLAEIPQQVVGYFNTYK	449494	533031	516451	387605	206077	423401
O75150	BRE1B	E3 ubiquitin-protein ligase BRE1B	LGGISSTEEMDLK	2.14428e+06	5.62244e+06	6752485	1.30206e+06	7.86976e+06	6.98565e+06
O75150	BRE1B	E3 ubiquitin-protein ligase BRE1B	QATDDATLLIVNR	1762803	2.61266e+06	2.67979e+06	536299	2.11575e+06	1.94289e+06
O75150	BRE1B	E3 ubiquitin-protein ligase BRE1B	GDSEPLSEAAQAHTR	3413128	3.12892e+06	3.35649e+06	2.44417e+06	2.00807e+06	2.76445e+06
O75150	BRE1B	E3 ubiquitin-protein ligase BRE1B	SLPEEVVR	2.66325e+06	1.28619e+06	1712614	2.1184e+06	503768	402642
O75150	BRE1B	E3 ubiquitin-protein ligase BRE1B	QAEEQIEHLQR	1.00173e+06	1.32628e+06	898540	877282	1.30824e+06	531304
O75150	BRE1B	E3 ubiquitin-protein ligase BRE1B	AVEAAQLAEDLK	1.84036e+06	2.10879e+06	1.63338e+06	1.06208e+06	1.17409e+06	1.21807e+06
O75150	BRE1B	E3 ubiquitin-protein ligase BRE1B	LREIQPCLAESR	2.01262e+06	3.07235e+06	1998175	466722	1.38635e+06	52325.3
O75152	ZC11A	Zinc finger CCCH domain-containing protein 11A	TLEEILLER	1.53433e+06	2.28503e+06	2555701	1.37735e+06	2.00935e+06	3.34059e+06
O75152	ZC11A	Zinc finger CCCH domain-containing protein 11A	TVVLPPIVASR	832652	976157	906951	748971	727798	340007
O75153	CLU	Clustered mitochondria protein homolog	DWNEELQTTR	2.05371e+06	2035169	1.79222e+06	1.64916e+06	687836	1.79035e+06
O75153	CLU	Clustered mitochondria protein homolog	IGIGELITR	1578825	2077803	1.25998e+06	1.07543e+06	2.54135e+06	915860
O75165	DJC13	DnaJ homolog subfamily C member 13	TELLTEALR	1.42891e+06	2.27422e+06	1.65822e+06	738326	974265	707187
O75165	DJC13	DnaJ homolog subfamily C member 13	SAIDHAGNYIGISLR	669020	709809	872227	333500	121564	192483
O75165	DJC13	DnaJ homolog subfamily C member 13	KEPLEFEQYLNLR	1.868e+07	4.51422e+06	1.17307e+07	1.04612e+07	4.35438e+06	2.04649e+06
O75165	DJC13	DnaJ homolog subfamily C member 13	WGLLSMPVDEEVESLHLR	3311323	2.51002e+06	4068971	2.84827e+06	1.41904e+06	3.01823e+06
O75165	DJC13	DnaJ homolog subfamily C member 13	AGFLAFTQLPK	7.01048e+06	7.11297e+06	6.10236e+06	5.17868e+06	4.51868e+06	4.12751e+06
O75165	DJC13	DnaJ homolog subfamily C member 13	LFQHPSMAIIK	161951	57256.3	174962	242022	27007	258126
O75165	DJC13	DnaJ homolog subfamily C member 13	AIIEEGDKEIATK	4866261	6.75757e+06	7671154	3.20006e+06	3.76571e+06	5.65661e+06
O75165	DJC13	DnaJ homolog subfamily C member 13	HLHTAMFTISSDQR	3.02082e+06	2923933	3040511	1.59412e+06	1.03823e+06	1.88102e+06
O75165	DJC13	DnaJ homolog subfamily C member 13	HLHTAMFTISSDQR	5.61429e+06	5.12003e+06	4389329	1.44757e+06	2.65043e+06	2.22903e+06
O75165	DJC13	DnaJ homolog subfamily C member 13	HLVGLWTADNATATNLLKR	3.08122e+06	2.61206e+06	3.51165e+06	963418	1.33644e+06	1.55431e+06
O75165	DJC13	DnaJ homolog subfamily C member 13	EELKDTLESEMR	1056792	1.15943e+06	981932	577212	495695	469078
O75165	DJC13	DnaJ homolog subfamily C member 13	LLLEEDENEESGSIKR	1123630	669401	1.3694e+06	518994	251064	1.03469e+06
O75165	DJC13	DnaJ homolog subfamily C member 13	SYEFFNELYHR	1.93043e+06	1.1289e+06	1301701	341791	931309	1.27405e+06
O75165	DJC13	DnaJ homolog subfamily C member 13	YIIGMLER	2934059	2096774	2557535	375178	1.0419e+06	1.44242e+06
O75165	DJC13	DnaJ homolog subfamily C member 13	ATVPLQSNVIEAAPDMKR	18080733	1.67285e+07	16716627	6.91643e+06	6.22949e+06	7.50066e+06
O75165	DJC13	DnaJ homolog subfamily C member 13	SEETKGQDIFQR	766848	750588	934920	354281	310017	581567
O75165	DJC13	DnaJ homolog subfamily C member 13	IAAHLADFTPR	1.92382e+06	1762476	1.34826e+06	902109	1.61828e+06	485744
O75165	DJC13	DnaJ homolog subfamily C member 13	SEETNQQEVANSLAK	588390	283654	711409	246926	97713.1	529519
O75165	DJC13	DnaJ homolog subfamily C member 13	LGGYLAEEQATPENPTIRK	1167978	1.33183e+06	859125	976040	534415	316878
O75165	DJC13	DnaJ homolog subfamily C member 13	SLAGMLTPYVAR	6.39411e+06	7126946	4.2105e+06	6.30425e+06	2.14987e+06	2.78486e+06
O75165	DJC13	DnaJ homolog subfamily C member 13	KLAVASVTEILK	1047003	1.20337e+06	1.38029e+06	785949	375588	627184
O75165	DJC13	DnaJ homolog subfamily C member 13	LAVASVTEILK	1.87459e+06	2225441	1888962	1.60499e+06	2.42535e+06	1.71473e+06
O75165	DJC13	DnaJ homolog subfamily C member 13	VESEQHGDRLPR	542803	639474	705772	135048	584715	540354
O75165	DJC13	DnaJ homolog subfamily C member 13	VEMALEALR	5.85665e+06	4.84973e+06	7.36398e+06	5.57032e+06	415476	3.4699e+06
O75165	DJC13	DnaJ homolog subfamily C member 13	VIHALSENELCVR	1304051	1.24195e+06	1.49019e+06	950296	356720	854210
O75165	DJC13	DnaJ homolog subfamily C member 13	RADTVGLACEAINR	1.45181e+06	1264285	1.42747e+06	1.30502e+06	809966	546308
O75165	DJC13	DnaJ homolog subfamily C member 13	ADTVGLACEAINR	252040	138070	147243	237219	28075.1	82331.7
O75165	DJC13	DnaJ homolog subfamily C member 13	EQSELVAQALK	1943163	1.57157e+06	2148452	1.03265e+06	891904	1.44099e+06
O75165	DJC13	DnaJ homolog subfamily C member 13	ADLVPYLLK	1688565	2.01558e+06	1.40322e+06	691237	2.30827e+06	746966
O75167	PHAR2	Phosphatase and actin regulator 2	LSQRPTTEELEQR	576598	398605	709277	505074	112575	538750
O75167	PHAR2	Phosphatase and actin regulator 2	KLSLRPTVAELQAR	1.67791e+06	1.34852e+06	1698212	1.03667e+06	308350	939902
O75170	PP6R2	Serine/threonine-protein phosphatase 6 regulatory subunit 2	SYAVSSSVLHGIEPR	2.66522e+06	1.52402e+06	3.72799e+06	1.00246e+06	766480	1.55501e+06
O75170	PP6R2	Serine/threonine-protein phosphatase 6 regulatory subunit 2	LKDFHQLLLNPPK	1.98073e+06	723964	1251607	295021	214379	464727
O75170	PP6R2	Serine/threonine-protein phosphatase 6 regulatory subunit 2	IANAVVQNLER	929446	607911	889269	655287	185742	813738
O75170	PP6R2	Serine/threonine-protein phosphatase 6 regulatory subunit 2	DGKTDAPPEGAALNGPV	1482304	1.35196e+06	826138	1.02779e+06	163843	438817
O75208	COQ9	Ubiquinone biosynthesis protein COQ9, mitochondrial	MLIPYIEHWPR	4.70842e+06	5.23101e+06	6605123	2.98757e+06	1.34791e+06	2.79939e+06
O75208	COQ9	Ubiquinone biosynthesis protein COQ9, mitochondrial	STGEALVQGLMGAAVTLK	353654	217221	356488	192578	192869	235889
O75223	GGCT	Gamma-glutamylcyclotransferase	NPSAAFFCVAR	1285673	2.14964e+06	1.37665e+06	1.12811e+06	2.6211e+06	804447
O75223	GGCT	Gamma-glutamylcyclotransferase	LQDFKLDFGNSQGK	2.6261e+06	2056847	2.35479e+06	3.33024e+06	793286	1.23608e+06
O75223	GGCT	Gamma-glutamylcyclotransferase	VATQEGKEITCR	742271	777889	1.01049e+06	48539.3	738154	318752
O75223	GGCT	Gamma-glutamylcyclotransferase	SYLMTNYESAPPSPQYKK	615766	619579	517090	372373	294367	273359
O75223	GGCT	Gamma-glutamylcyclotransferase	ENGLPLEYQEK	5.32903e+06	1.05989e+06	3731462	6.73124e+06	461810	3.70996e+06
O75223	GGCT	Gamma-glutamylcyclotransferase	VSEEIEDIIK	1.85104e+06	5301496	4392961	1.26979e+06	3.15417e+06	3.76555e+06
O75251	NDUS7	NADH dehydrogenase [ubiquinone] iron-sulfur protein 7, mitochondrial	LDDLVNWAR	7077219	8.61912e+06	8.93524e+06	7.18547e+06	5.67684e+06	8.80883e+06
O75251	NDUS7	NADH dehydrogenase [ubiquinone] iron-sulfur protein 7, mitochondrial	QSDVMIVAGTLTNK	781698	1.52766e+06	663282	207934	813275	297847
O75306	NDUS2	NADH dehydrogenase [ubiquinone] iron-sulfur protein 2, mitochondrial	LVMELSGEMVR	4.75233e+06	2707116	1.51608e+06	3.07152e+06	1.57612e+06	975155
O75306	NDUS2	NADH dehydrogenase [ubiquinone] iron-sulfur protein 2, mitochondrial	MFEFYER	1297044	1.18021e+06	1728771	586188	820536	850911
O75306	NDUS2	NADH dehydrogenase [ubiquinone] iron-sulfur protein 2, mitochondrial	TQPYDVYDQVEFDVPVGSR	1.2687e+06	1.09911e+06	3.14542e+07	536245	990591	5.28448e+07
O75306	NDUS2	NADH dehydrogenase [ubiquinone] iron-sulfur protein 2, mitochondrial	MPPGEIKVDDAK	801711	1.22425e+06	2.56105e+06	884479	579666	1.52431e+06
O75306	NDUS2	NADH dehydrogenase [ubiquinone] iron-sulfur protein 2, mitochondrial	IKAPGFAHLAGLDK	1.88145e+06	1.32743e+06	2.02623e+06	1.09928e+06	499538	1.66636e+06
O75306	NDUS2	NADH dehydrogenase [ubiquinone] iron-sulfur protein 2, mitochondrial	APGFAHLAGLDK	4.38844e+06	4.77349e+06	4.52171e+06	3.50315e+06	803675	2.89727e+06
O75312	ZPR1	Zinc finger protein ZPR1	GALTTVEGLITR	4665224	4483554	6185960	2.16122e+06	2.28176e+06	3.14696e+06
O75312	ZPR1	Zinc finger protein ZPR1	AISGLEQDQPAR	58233.3	130371	85735.3	28893.9	126057	99517.1
O75312	ZPR1	Zinc finger protein ZPR1	DATAERIDEFIVK	264567	247058	39212.3	370248	270016	10131.4
O75312	ZPR1	Zinc finger protein ZPR1	FTTLEGLLK	1.40789e+06	891622	1154781	919140	143673	611101
O75312	ZPR1	Zinc finger protein ZPR1	NPFTLGDSSNPGQTER	878823	720497	719428	530144	284925	234094
O75323	NIPS2	Protein NipSnap homolog 2	LQFHNVKPECLEAYNK	1.76196e+06	2.20119e+06	1.941e+06	481936	1.12123e+06	1.28587e+06
O75323	NIPS2	Protein NipSnap homolog 2	YEGGYPALTEVMNK	8.80336e+06	1.81375e+06	7928271	6.7437e+06	1.2841e+06	1.23664e+07
O75323	NIPS2	Protein NipSnap homolog 2	SGPNIYELR	1.0495e+06	1.31527e+06	797986	387976	548802	290638
O75323	NIPS2	Protein NipSnap homolog 2	HGWEELVYYTVPLIQEMESR	561076	843334	1.05649e+06	275635	574822	689305
O75323	NIPS2	Protein NipSnap homolog 2	IMIPLKTSPLQ	6976808	5.24614e+06	4.55582e+06	326469	3.93074e+06	3.37624e+06
O75323	NIPS2	Protein NipSnap homolog 2	IMIPLKTSPLQ	5.87786e+06	5.4534e+06	12587843	4.9961e+06	6.20174e+06	1.05132e+07
O75340	PDCD6	Programmed cell death protein 6	SGVISDTELQQALSNGTWTPFNPVTVR	923003	890514	1071491	653252	354038	783011
O75340	PDCD6	Programmed cell death protein 6	SIISMFDR	1.10676e+06	793207	1.08856e+06	203981	183938	265623
O75340	PDCD6	Programmed cell death protein 6	SIISMFDRENK	4.15677e+06	3.04929e+06	3.77396e+06	1.96846e+06	2.04543e+06	2.24172e+06
O75340	PDCD6	Programmed cell death protein 6	AGVNFSEFTGVWK	1.61745e+06	1315386	731404	1.08038e+06	454608	505352
O75340	PDCD6	Programmed cell death protein 6	YITDWQNVFR	1.15149e+06	1.70113e+06	1.15595e+06	749611	1.15261e+06	312165
O75340	PDCD6	Programmed cell death protein 6	LSDQFHDILIR	1681039	611198	1.16387e+06	1.19524e+06	399150	625348
O75340	PDCD6	Programmed cell death protein 6	LSDQFHDILIRK	3.71653e+06	5927678	6108697	3.23646e+06	2.00341e+06	3.31323e+06
O75348	VATG1	V-type proton ATPase subunit G 1	QAKEEAQAEIEQYR	6740660	5.43822e+06	3.82813e+06	4.03114e+06	1.28188e+06	1.92318e+06
O75348	VATG1	V-type proton ATPase subunit G 1	EEAQAEIEQYR	3.89191e+06	4.69194e+06	4.53786e+06	1.26886e+06	2.23871e+06	1.11678e+06
O75348	VATG1	V-type proton ATPase subunit G 1	GSCSTEVEKETQEK	600459	508932	561932	265084	242962	394600
O75348	VATG1	V-type proton ATPase subunit G 1	MTILQTYFR	1.43548e+06	1.26741e+06	1.89756e+06	840972	1.27778e+06	338793
O75348	VATG1	V-type proton ATPase subunit G 1	MTILQTYFR	6.89359e+06	8.23446e+06	5.15991e+06	4.3968e+06	1.88831e+06	3.94325e+06
O75351	VPS4B	Vacuolar protein sorting-associated protein 4B	KLQNQLQGAIVIERPNVK	1349844	1.49556e+06	1.41785e+06	826340	1.25817e+06	1.27853e+06
O75351	VPS4B	Vacuolar protein sorting-associated protein 4B	LQNQLQGAIVIERPNVK	2312144	2082875	1.66452e+06	1.51501e+06	905842	545146
O75351	VPS4B	Vacuolar protein sorting-associated protein 4B	WSDVAGLEGAK	2.45316e+06	3.18695e+06	3063274	1.47056e+06	1.80467e+06	1.61717e+06
O75351	VPS4B	Vacuolar protein sorting-associated protein 4B	NLFQLAR	1.53435e+06	1.38935e+06	1462211	692665	459272	686121
O75351	VPS4B	Vacuolar protein sorting-associated protein 4B	RIYIPLPEPHAR	1.06664e+06	1.66223e+06	3.04695e+06	406907	879168	293299
O75351	VPS4B	Vacuolar protein sorting-associated protein 4B	IYIPLPEPHAR	43874218	4.03025e+07	39881784	2.6565e+07	2.04972e+07	2.40178e+07
O75351	VPS4B	Vacuolar protein sorting-associated protein 4B	LHLGTTQNSLTEADFR	235052	124645	258916	271884	61445.2	193017
O75351	VPS4B	Vacuolar protein sorting-associated protein 4B	FTEDFGQEG	203617	241805	209968	164496	239555	115782
O75367	H2AY	Core histone macro-H2A.1	GVTIASGGVLPNIHPELLAK	2.93245e+06	3.56092e+06	5.02413e+06	923691	574123	3.49916e+06
O75367	H2AY	Core histone macro-H2A.1	GKLEAIITPPPAK	6.31919e+06	6.33235e+06	5928868	4.36406e+06	5.47359e+06	1.38996e+06
O75367	H2AY	Core histone macro-H2A.1	AASADSTTEGTPADGFTVLSTK	1.26026e+06	1.48437e+06	1445886	631664	485598	543357
O75367	H2AY	Core histone macro-H2A.1	GGKEFVEAVLELR	554008	438529	848809	257734	136339	524707
O75367	H2AY	Core histone macro-H2A.1	EFVEAVLELR	892423	1346873	735718	339951	464307	486293
O75367	H2AY	Core histone macro-H2A.1	NGPLEVAGAAVSAGHGLPAK	1982255	2336717	2.0232e+06	842417	1.00889e+06	1.11082e+06
O75367	H2AY	Core histone macro-H2A.1	FVIHCNSPVWGADKCEELLEK	2.05626e+06	1.26893e+06	1.81111e+06	933680	863602	910883
O75367	H2AY	Core histone macro-H2A.1	NCLALADDK	3471431	3.59415e+06	3756618	156495	678919	1.47039e+06
O75367	H2AY	Core histone macro-H2A.1	SIAFPSIGSGR	1.41839e+06	1766832	1.51513e+06	506297	685412	489557
O75367	H2AY	Core histone macro-H2A.1	NGFPKQTAAQLILK	1.19522e+06	1005516	1258872	447403	738247	698243
O75367	H2AY	Core histone macro-H2A.1	QTAAQLILK	1392615	1.23679e+06	862790	915268	426251	725929
O75367	H2AY	Core histone macro-H2A.1	AISSYFVSTMSSSIK	3.25713e+06	4.09299e+06	1975319	2.82585e+06	1.47711e+06	650839
O75367	H2AY	Core histone macro-H2A.1	AISSYFVSTMSSSIK	3.98788e+06	3.5787e+06	2371080	1.09295e+06	2.78209e+06	1.65562e+06
O75368	SH3L1	SH3 domain-binding glutamic acid-rich-like protein	VYIASSSGSTAIK	4126970	3.2679e+06	3.49813e+06	2.16265e+06	1.03352e+06	1.13876e+06
O75368	SH3L1	SH3 domain-binding glutamic acid-rich-like protein	VYIASSSGSTAIKK	919509	769289	817413	529360	381528	529871
O75368	SH3L1	SH3 domain-binding glutamic acid-rich-like protein	KQQDVLGFLEANK	1.65665e+06	1.50798e+06	1.01958e+06	1.36953e+06	207284	502615
O75368	SH3L1	SH3 domain-binding glutamic acid-rich-like protein	QQDVLGFLEANK	15241399	1.54018e+07	16035847	7.52607e+06	7.72025e+06	8.03394e+06
O75368	SH3L1	SH3 domain-binding glutamic acid-rich-like protein	ENVPENSRPATGYPLPPQIFNESQYR	3.67741e+06	3.49792e+06	3413803	1.52597e+06	1.94035e+06	1.67145e+06
O75368	SH3L1	SH3 domain-binding glutamic acid-rich-like protein	GDYDAFFEAR	2.57356e+06	2461485	2.23262e+06	1.04615e+06	1.00281e+06	897530
O75368	SH3L1	SH3 domain-binding glutamic acid-rich-like protein	ENNAVYAFLGLTAPPGSKEAEVQAK	6.44024e+06	8673257	4246822	4.64496e+06	2.18383e+06	2.18415e+06
O75368	SH3L1	SH3 domain-binding glutamic acid-rich-like protein	ENNAVYAFLGLTAPPGSK	14693100	13068153	1.32257e+07	8.16009e+06	7.36266e+06	7.90318e+06
O75369	FLNB	Filamin-B	IGNLQTDLSDGLR	1453149	1668158	1.45008e+06	395479	857019	1.21675e+06
O75369	FLNB	Filamin-B	VTVLFAGQHISK	1198514	1.0434e+06	1.07603e+06	806209	328572	766867
O75369	FLNB	Filamin-B	SPFEVSVDK	1.61519e+06	2.01306e+06	2521149	702501	994405	1.24711e+06
O75369	FLNB	Filamin-B	NTVELLVEDKGNQVYR	1.91148e+06	1852338	1798112	969005	1.15786e+06	1.5614e+06
O75369	FLNB	Filamin-B	IFFAGDTIPK	1.55133e+06	1765476	1507711	458794	1.45524e+06	985543
O75369	FLNB	Filamin-B	SPFVVQVGEACNPNACR	2.19692e+06	1397817	2602234	1.74479e+06	552573	695989
O75369	FLNB	Filamin-B	AAGSGELGVTMKGPK	225039	228275	155842	142508	255168	108364
O75369	FLNB	Filamin-B	AAGSGELGVTMK	1199749	1244571	1173761	541941	427941	740792
O75369	FLNB	Filamin-B	YSIAITWGGHHIPK	774747	1.23712e+06	1467993	336014	1.1974e+06	846006
O75369	FLNB	Filamin-B	SPFEVQVGPEAGMQK	229556	168016	174394	307511	112010	172591
O75369	FLNB	Filamin-B	AWGPGLHGGIVGR	1.19717e+06	2.37618e+06	959503	230833	3.08938e+06	335274
O75369	FLNB	Filamin-B	MDGTYACSYTPVK	501361	355533	406645	147941	197237	255468
O75369	FLNB	Filamin-B	VLFASQEIPASPFR	1.04274e+07	8845800	9.75812e+06	5.83791e+06	4.36362e+06	5.3647e+06
O75369	FLNB	Filamin-B	DLDIIDNYDYSHTVK	2.4555e+06	1289114	1.5419e+06	251174	1.2817e+06	1.04459e+06
O75369	FLNB	Filamin-B	SPFTVGVAAPLDLSK	3160969	3.03801e+06	6.53483e+06	1.72123e+06	1.41445e+06	2.26869e+06
O75369	FLNB	Filamin-B	VEVGKDQEFTVDTR	13718553	2.33618e+07	3.4145e+07	1.71529e+07	1.99224e+07	8.77977e+06
O75369	FLNB	Filamin-B	LDVTILSPSRK	799347	1.13614e+06	582123	171596	310903	294115
O75369	FLNB	Filamin-B	KVVPCLVTPVTGR	3.06885e+06	3447805	3382022	1.20984e+06	2.29423e+06	1.07491e+06
O75369	FLNB	Filamin-B	VVPCLVTPVTGR	3.70282e+06	3198352	2.78947e+06	2.86897e+06	3.51332e+06	3.54877e+06
O75369	FLNB	Filamin-B	ADIEMPFDPSK	4454001	1.70671e+06	5.14747e+06	3.26234e+06	464653	5.94327e+06
O75369	FLNB	Filamin-B	YGGELVPHFPAR	779598	724845	3.11124e+06	353575	183679	3.59605e+06
O75369	FLNB	Filamin-B	VKVEPAVDTSR	2007087	1.97452e+06	1.23849e+06	1.78666e+06	614656	938433
O75369	FLNB	Filamin-B	VAVTEGCQPSR	2188711	2.69113e+06	2.98912e+06	452308	1.33073e+06	146463
O75369	FLNB	Filamin-B	EAFTNKPNVFTVVTR	2335585	3.07541e+06	3576073	1.67581e+06	1.66712e+06	2.18211e+06
O75369	FLNB	Filamin-B	IAGPGLGSGVR	1.78503e+06	927156	879589	1.70377e+06	546136	237228
O75369	FLNB	Filamin-B	DAGEGLLAVQITDQEGKPK	1.37482e+07	16293232	1.65262e+07	3.59646e+06	7.97087e+06	1.10705e+07
O75369	FLNB	Filamin-B	TGEEVGFVVDAK	1191526	1.48259e+06	1.70782e+06	273171	1.00662e+06	1.36529e+06
O75369	FLNB	Filamin-B	TATPEIVDNKDGTVTVR	1.62882e+06	1677798	1.67625e+06	666459	1.03937e+06	1.04045e+06
O75369	FLNB	Filamin-B	YNDKHIPGSPFTAK	2659012	2975348	3493616	1.67891e+06	1.66836e+06	2.22147e+06
O75369	FLNB	Filamin-B	RLPNNHIGISFIPR	3973741	3.87616e+06	5.1356e+06	2.19363e+06	2.42499e+06	3.76689e+06
O75369	FLNB	Filamin-B	FADEHVPGSPFTVK	2.31058e+06	770960	996400	2.56057e+06	360713	492666
O75369	FLNB	Filamin-B	GEAGVPAEFSIWTR	1.68097e+06	1533637	2.01983e+06	941787	487802	1.02999e+06
O75369	FLNB	Filamin-B	SSTETCYSAIPK	1.3548e+06	622890	503176	1.32217e+06	459329	233209
O75369	FLNB	Filamin-B	AGSNMLLIGVHGPTTPCEEVSMK	1.08214e+06	953056	910528	578413	912429	357345
O75369	FLNB	Filamin-B	HVGNQQYNVTYVVK	726050	848702	1.08845e+06	794771	594207	394761
O75369	FLNB	Filamin-B	ERGDYVLAVK	2.29373e+06	1.82326e+06	2.59277e+06	2.01464e+06	1.7324e+06	748974
O75369	FLNB	Filamin-B	WGEEHIPGSPFHVTVP	6.81269e+06	1.06237e+06	1.69822e+07	1.02113e+07	734734	2.82036e+07
O75390	CISY	Citrate synthase, mitochondrial	DILADLIPK	1.15305e+06	935118	887723	559070	325728	377102
O75390	CISY	Citrate synthase, mitochondrial	TVVGQITVDMMYGGMR	4.27806e+06	3.55082e+06	3.51403e+06	1.39514e+06	1.89837e+06	1.70982e+06
O75390	CISY	Citrate synthase, mitochondrial	TVVGQITVDMMYGGMR	3.85228e+06	1.00991e+07	3.86266e+06	3.93433e+06	1.19037e+07	3.25071e+06
O75390	CISY	Citrate synthase, mitochondrial	TVVGQITVDMMYGGMR	2.86569e+06	2.14848e+06	2.23574e+06	2.87376e+06	927713	1.23438e+06
[truncated: 26,610 more rows]
