# Supplementary material for: Quantitative proteomic changes in LPS-activated monocyte-derived dendritic cells: A SWATH-MS study
Source: Sci Rep. 2019 Mar 13;9:4343. doi: 10.1038/s41598-019-40773-6 (PMC6416353; doi:10.1038/s41598-019-40773-6)
Supplement: Supplementary file 3 — Supplementary Table S8 [file 41598_2019_40773_MOESM3_ESM.xlsx]

## Sheet: 6_0upregulated
Pathway identifier	Pathway name	#Entities found	#Entities total	Entities pValue	Entities FDR	Submitted entities found	Found reaction identifiers
R-HSA-913531	Interferon Signaling	10	284	2.08e-06	0.000669	Q15646;P09913;O14879;O95786;P20591;P05161;Q96AZ6;P05362;O14933;Q96PP8	R-HSA-1678841;R-HSA-936462;R-HSA-1169395;R-HSA-1678843;R-HSA-1169394;R-HSA-1678842;R-HSA-1169397;R-HSA-1169399;R-HSA-1169398;R-HSA-1169307;R-HSA-1176059;R-HSA-1169403;R-HSA-1031716;R-HSA-1169402;R-HSA-1169405;R-HSA-1169404;R-HSA-1169406;R-HSA-1015702
R-HSA-1280215	Cytokine Signaling in Immune system	15	771	7.26e-06	0.00116943	Q15646;P09913;O95786;P20591;Q16658;P15498;Q00653;O14879;P05161;Q96AZ6;P05362;O14933;P01584;P04179;Q96PP8	R-HSA-936462;R-HSA-446862;R-HSA-1169307;R-HSA-446868;R-HSA-1015702;R-HSA-449058;R-HSA-879914;R-HSA-446894;R-HSA-8870703;R-HSA-6789325;R-HSA-1031716;R-HSA-446634;R-HSA-8937656;R-HSA-446130;R-HSA-448703;R-HSA-445752;R-HSA-446648;R-HSA-445753;R-HSA-507719;R-HSA-6784160;R-HSA-168140;R-HSA-450133;R-HSA-446684;R-HSA-912727;R-HSA-446694;R-HSA-1678841;R-HSA-6790022;R-HSA-446692;R-HSA-1169395;R-HSA-167884…
R-HSA-909733	Interferon alpha/beta signaling	6	137	8.35e-05	0.00893516	Q15646;P09913;O14879;P20591;P05161;Q96AZ6	R-HSA-1015702
R-HSA-448706	Interleukin-1 processing	2	7	0.000645	0.0314594	Q00653;P01584	R-HSA-449058;R-HSA-448703
R-HSA-168928	DDX58/IFIH1-mediated induction of interferon-alpha/beta	4	77	0.000734	0.0314594	Q00653;O95786;P05161;O14933	R-HSA-936462;R-HSA-936390;R-HSA-168140;R-HSA-168909;R-HSA-990528;R-HSA-936412;R-HSA-933532;R-HSA-933530;R-HSA-936475;R-HSA-918232;R-HSA-933528;R-HSA-933526;R-HSA-918230;R-HSA-933527;R-HSA-918229;R-HSA-933525;R-HSA-918227;R-HSA-933523;R-HSA-918224;R-HSA-918225;R-HSA-168934;R-HSA-168166;R-HSA-168935;R-HSA-933538;R-HSA-933539;R-HSA-933537;R-HSA-990526;R-HSA-937343;R-HSA-936381;R-HSA-936378;R-HSA-936…
R-HSA-1169408	ISG15 antiviral mechanism	4	78	0.00077	0.0314594	O95786;P20591;P05161;O14933	R-HSA-1678841;R-HSA-936462;R-HSA-1169395;R-HSA-1678843;R-HSA-1169394;R-HSA-1678842;R-HSA-1169397;R-HSA-1169399;R-HSA-1169398;R-HSA-1169307;R-HSA-1176059;R-HSA-1169403;R-HSA-1169402;R-HSA-1169405;R-HSA-1169404;R-HSA-1169406
R-HSA-1169410	Antiviral mechanism by IFN-stimulated genes	4	78	0.00077	0.0314594	O95786;P20591;P05161;O14933	R-HSA-1678841;R-HSA-936462;R-HSA-1169395;R-HSA-1678843;R-HSA-1169394;R-HSA-1678842;R-HSA-1169397;R-HSA-1169399;R-HSA-1169398;R-HSA-1169307;R-HSA-1176059;R-HSA-1169403;R-HSA-1169402;R-HSA-1169405;R-HSA-1169404;R-HSA-1169406
R-HSA-936440	Negative regulators of DDX58/IFIH1 signaling	3	34	0.000786	0.0314594	O95786;P05161;O14933	R-HSA-936462;R-HSA-990526;R-HSA-937343;R-HSA-936412;R-HSA-936381;R-HSA-936378;R-HSA-936475;R-HSA-936390;R-HSA-936563;R-HSA-990528
R-HSA-8856828	Clathrin-mediated endocytosis	4	139	0.00613985	0.214895	O75886;P98082;Q99627;O00499	R-HSA-8868071;R-HSA-8866279;R-HSA-8868230;R-HSA-8863471;R-HSA-8868236;R-HSA-8867756;R-HSA-8868651;R-HSA-8863723;R-HSA-8867754;R-HSA-8863721;R-HSA-8868648;R-HSA-8868072;R-HSA-8868661;R-HSA-8868660;R-HSA-8868659;R-HSA-8868658;R-HSA-8863472;R-HSA-8869438;R-HSA-8871194;R-HSA-8871193
R-HSA-933542	TRAF6 mediated NF-kB activation	2	24	0.00715933	0.229098	Q00653;O95786	R-HSA-933530;R-HSA-168166;R-HSA-933528;R-HSA-168140
R-HSA-5656169	Termination of translesion DNA synthesis	2	32	0.0123925	0.277869	P05161;O14933	R-HSA-5653766;R-HSA-5653780;R-HSA-5653756;R-HSA-5653786;R-HSA-5653754;R-HSA-5653770
R-HSA-8856825	Cargo recognition for clathrin-mediated endocytosis	3	99	0.0152876	0.277869	O75886;P98082;Q99627	R-HSA-8866279;R-HSA-8863472;R-HSA-8863471;R-HSA-8863723;R-HSA-8863721
R-HSA-9020265	Biosynthesis of aspirin-triggered D-series resolvins	1	3	0.0155876	0.277869	P36969	R-HSA-9020271
R-HSA-168256	Immune System	19	2226	0.0160877	0.277869	Q15646;P09913;O95786;P20591;Q16658;Q8IUR7;P15498;Q00653;O14879;P05161;P30519;P02746;Q96AZ6;P05362;O14933;P01584;P04179;P28799;Q96PP8	R-HSA-936462;R-HSA-9604480;R-HSA-936475;R-HSA-2076220;R-HSA-449058;R-HSA-879914;R-HSA-1031716;R-HSA-8937656;R-HSA-990526;R-HSA-173626;R-HSA-173631;R-HSA-445752;R-HSA-445753;R-HSA-507719;R-HSA-2730856;R-HSA-2730858;R-HSA-1112666;R-HSA-990528;R-HSA-450133;R-HSA-912727;R-HSA-166753;R-HSA-5607731;R-HSA-5607741;R-HSA-983140;R-HSA-2730841;R-HSA-2730840;R-HSA-937343;R-HSA-5660965;R-HSA-2730847;R-HSA-273…
R-HSA-110313	Translesion synthesis by Y family DNA polymerases bypasses lesions on DNA template	2	39	0.0179834	0.277869	P05161;O14933	R-HSA-5653766;R-HSA-5653780;R-HSA-5653756;R-HSA-5653786;R-HSA-5653754;R-HSA-5653770
R-HSA-6785807	Interleukin-4 and Interleukin-13 signaling	3	111	0.0206245	0.277869	Q16658;P05362;P01584	R-HSA-6790022;R-HSA-6789524;R-HSA-6789325;R-HSA-6790041
R-HSA-69560	Transcriptional activation of p53 responsive genes	1	4	0.0207302	0.277869	Q96PM9	R-HSA-6803719;R-HSA-6803388;R-HSA-6803801
R-HSA-69895	Transcriptional activation of cell cycle inhibitor p21	1	4	0.0207302	0.277869	Q96PM9	R-HSA-6803719;R-HSA-6803388;R-HSA-6803801
R-HSA-9023661	Biosynthesis of E-series 18(R)-resolvins	1	4	0.0207302	0.277869	P36969	R-HSA-9018895
R-HSA-9018676	Biosynthesis of D-series resolvins	1	4	0.0207302	0.277869	P36969	R-HSA-9020273
R-HSA-6783783	Interleukin-10 signaling	2	45	0.0234703	0.277869	P05362;P01584	R-HSA-8937656;R-HSA-6784160
R-HSA-3214841	PKMTs methylate histone lysines	2	47	0.0254338	0.277869	Q00653;P62805	R-HSA-5651654;R-HSA-8865237;R-HSA-5423038;R-HSA-5651657
R-HSA-9018896	Biosynthesis of E-series 18(S)-resolvins	1	5	0.0258464	0.277869	P36969	R-HSA-9018868
R-HSA-73893	DNA Damage Bypass	2	49	0.0274619	0.277869	P05161;O14933	R-HSA-5653766;R-HSA-5653780;R-HSA-5653756;R-HSA-5653786;R-HSA-5653754;R-HSA-5653770
R-HSA-2142770	Synthesis of 15-eicosatetraenoic acid derivatives	1	6	0.0309363	0.277869	P36969	R-HSA-2161791
R-HSA-5660668	CLEC7A/inflammasome pathway	1	6	0.0309363	0.277869	P01584	R-HSA-5660663
R-HSA-189483	Heme degradation	1	6	0.0309363	0.277869	P30519	R-HSA-189398
R-HSA-9018679	Biosynthesis of EPA-derived SPMs	1	6	0.0309363	0.277869	P36969	R-HSA-9018895;R-HSA-9018868
R-HSA-449147	Signaling by Interleukins	6	457	0.0319999	0.277869	P15498;Q00653;Q16658;P05362;P01584;P04179	R-HSA-507719;R-HSA-6784160;R-HSA-446862;R-HSA-168140;R-HSA-446868;R-HSA-450133;R-HSA-446684;R-HSA-912727;R-HSA-446694;R-HSA-6790022;R-HSA-446692;R-HSA-449058;R-HSA-168166;R-HSA-879914;R-HSA-446894;R-HSA-8870703;R-HSA-6789325;R-HSA-446701;R-HSA-446634;R-HSA-8937656;R-HSA-6789524;R-HSA-446130;R-HSA-448703;R-HSA-445752;R-HSA-446648;R-HSA-6790041;R-HSA-445753
R-HSA-5603029	IkBA variant leads to EDA-ID	1	7	0.0360001	0.277869	Q00653	R-HSA-5228811
R-HSA-2142712	Synthesis of 12-eicosatetraenoic acid derivatives	1	7	0.0360001	0.277869	P36969	R-HSA-2161959;R-HSA-2161999
R-HSA-3371599	Defective HLCS causes multiple carboxylase deficiency	1	7	0.0360001	0.277869	Q96RQ3	R-HSA-9035987
R-HSA-3134963	DEx/H-box helicases activate type I IFN and inflammatory cytokines production	1	7	0.0360001	0.277869	Q00653	R-HSA-9604480
R-HSA-3323169	Defects in biotin (Btn) metabolism	1	8	0.0410379	0.277869	Q96RQ3	R-HSA-9035987
R-HSA-2142688	Synthesis of 5-eicosatetraenoic acids	1	9	0.0460498	0.277869	P36969	R-HSA-2161946

## Sheet: 6_0downregulated
Pathway identifier	Pathway name	#Entities found	#Entities total	Entities pValue	Entities FDR	Submitted entities found	Found reaction identifiers
R-HSA-1660517	Synthesis of PIPs at the late endosome membrane	2	11	0.000788	0.169649	Q08AM6;Q9Y2I7	R-HSA-1675866;R-HSA-1676020;R-HSA-1675910
R-HSA-1660516	Synthesis of PIPs at the early endosome membrane	2	16	0.00164789	0.169649	Q08AM6;Q9Y2I7	R-HSA-1676168;R-HSA-1676174
R-HSA-1268020	Mitochondrial protein import	3	65	0.00182323	0.169649	O75746;O75431;Q9NX63	R-HSA-1307802;R-HSA-1268025;R-HSA-1299484
R-HSA-1660514	Synthesis of PIPs at the Golgi membrane	2	18	0.00207588	0.169649	Q08AM6;Q9Y2I7	R-HSA-1675921;R-HSA-1676005
R-HSA-3656248	Defective HEXB causes GM2G2	1	1	0.00369469	0.169649	P07686	R-HSA-9035983;R-HSA-9035982;R-HSA-3662344
R-HSA-5579012	Defective MAOA causes Brunner syndrome (BRUNS)	1	1	0.00369469	0.169649	P21397	R-HSA-5603108
R-HSA-5619066	Defective SLC22A18 causes lung cancer (LNCR) and embryonal rhabdomyosarcoma 1 (RMSE1)	1	1	0.00369469	0.169649	Q96BI1	R-HSA-5625574
R-HSA-8949613	Cristae formation	2	31	0.00597316	0.169649	O75431;Q9NX63	R-HSA-8949609
R-HSA-449147	Signaling by Interleukins	6	457	0.0064027	0.169649	Q13501;P52630;Q14997;Q16644;P21397;Q12846	R-HSA-507719;R-HSA-8987033;R-HSA-8986985;R-HSA-6797271;R-HSA-9014074;R-HSA-209061;R-HSA-450257;R-HSA-450222;R-HSA-450333;R-HSA-8987266
R-HSA-166020	Transfer of LPS from LBP carrier to CD14	1	2	0.00737606	0.169649	P08571	R-HSA-166038;R-HSA-169719
R-HSA-5619058	Defective SLCO1B3 causes hyperbilirubinemia, Rotor type (HBLRR)	1	2	0.00737606	0.169649	P02768	R-HSA-5661198
R-HSA-5619110	Defective SLCO1B1 causes hyperbilirubinemia, Rotor type (HBLRR)	1	2	0.00737606	0.169649	P02768	R-HSA-5661184
R-HSA-379398	Enzymatic degradation of Dopamine by monoamine oxidase	1	2	0.00737606	0.169649	P21397	R-HSA-379382
R-HSA-380612	Metabolism of serotonin	1	2	0.00737606	0.169649	P21397	R-HSA-141186
R-HSA-141333	Biogenic amines are oxidatively deaminated to aldehydes by MAOA and MAOB	1	2	0.00737606	0.169649	P21397	R-HSA-141186
R-HSA-379397	Enzymatic degradation of dopamine by COMT	1	3	0.0110442	0.208521	P21397	R-HSA-379395
R-HSA-380615	Serotonin clearance from the synaptic cleft	1	3	0.0110442	0.208521	P21397	R-HSA-141186
R-HSA-6782315	tRNA modification in the nucleus and cytosol	2	43	0.0111761	0.208521	Q08J23;Q9BXR0	R-HSA-6782388;R-HSA-6785409;R-HSA-6785438;R-HSA-6782443
R-HSA-379401	Dopamine clearance from the synaptic cleft	1	4	0.014699	0.208521	P21397	R-HSA-379382;R-HSA-379395
R-HSA-140179	Amine Oxidase reactions	1	4	0.014699	0.208521	P21397	R-HSA-141186
R-HSA-5619115	Disorders of transmembrane transporters	3	144	0.0162147	0.208521	Q14997;P02768;Q96BI1	R-HSA-5625574;R-HSA-5661184;R-HSA-5661198;R-HSA-8866858
R-HSA-5624138	Trafficking of myristoylated proteins to the cilium	1	5	0.0183407	0.208521	P36405	R-HSA-5638006;R-HSA-5624133;R-HSA-5638007;R-HSA-5638004;R-HSA-5638016;R-HSA-5624130
R-HSA-114516	Disinhibition of SNARE formation	1	5	0.0183407	0.208521	Q12846	R-HSA-114684
R-HSA-1236974	ER-Phagosome pathway	3	152	0.0186878	0.208521	Q14997;P08571;Q12846	R-HSA-8863895;R-HSA-8951595;R-HSA-1236935;R-HSA-8863858
R-HSA-1236975	Antigen processing-Cross presentation	3	168	0.0242324	0.208521	Q14997;P08571;Q12846	R-HSA-8863895;R-HSA-8951595;R-HSA-1236935;R-HSA-8863858;R-HSA-1236970
R-HSA-109581	Apoptosis	3	171	0.0253611	0.208521	Q14997;P08571;Q9UKV3	R-HSA-211715;R-HSA-2562564;R-HSA-201630
R-HSA-5619102	SLC transporter disorders	2	68	0.0263763	0.208521	P02768;Q96BI1	R-HSA-5625574;R-HSA-5661184;R-HSA-5661198
R-HSA-5357801	Programmed Cell Death	3	176	0.0273049	0.208521	Q14997;P08571;Q9UKV3	R-HSA-211715;R-HSA-2562564;R-HSA-201630
R-HSA-182218	Nef Mediated CD8 Down-regulation	1	8	0.0291872	0.208521	Q9UI12	R-HSA-182198;R-HSA-182186;R-HSA-182171
R-HSA-2562578	TRIF-mediated programmed cell death	1	9	0.0327766	0.208521	P08571	R-HSA-2562564;R-HSA-2569057;R-HSA-2562541
R-HSA-167590	Nef Mediated CD4 Down-regulation	1	10	0.0363531	0.208521	Q9UI12	R-HSA-167537;R-HSA-167601;R-HSA-167597
R-HSA-112311	Neurotransmitter clearance	1	10	0.0363531	0.208521	P21397	R-HSA-141186;R-HSA-379382;R-HSA-379395
R-HSA-549127	Organic cation transport	1	10	0.0363531	0.208521	Q96BI1	R-HSA-597628
R-HSA-1483255	PI Metabolism	2	84	0.0387913	0.208521	Q08AM6;Q9Y2I7	R-HSA-1676168;R-HSA-1675866;R-HSA-1676174;R-HSA-1675921;R-HSA-1676005;R-HSA-1676020;R-HSA-1675910
R-HSA-5602498	MyD88 deficiency (TLR2/4)	1	11	0.0399167	0.208521	P08571	R-HSA-5602383;R-HSA-5602606
R-HSA-8964058	HDL remodeling	1	11	0.0399167	0.208521	P02768	R-HSA-264679
R-HSA-5603041	IRAK4 deficiency (TLR2/4)	1	12	0.0434674	0.208521	P08571	R-HSA-5602353;R-HSA-5602672
R-HSA-879518	Transport of organic anions	1	12	0.0434674	0.208521	P02768	R-HSA-194130;R-HSA-194083;R-HSA-194079
R-HSA-5689877	Josephin domain DUBs	1	12	0.0434674	0.208521	P54725	R-HSA-5688786
R-HSA-2160916	Hyaluronan uptake and degradation	1	12	0.0434674	0.208521	P07686	R-HSA-2162225
R-HSA-975138	TRAF6 mediated induction of NFkB and MAP kinases upon TLR7/8 or 9 activation	2	91	0.0447992	0.208521	Q16644;P08571	R-HSA-450358;R-HSA-450257;R-HSA-450222;R-HSA-450333
R-HSA-975155	MyD88 dependent cascade initiated on endosome	2	92	0.0456841	0.208521	Q16644;P08571	R-HSA-450358;R-HSA-450257;R-HSA-450222;R-HSA-450333
R-HSA-168181	Toll Like Receptor 7/8 (TLR7/8) Cascade	2	92	0.0456841	0.208521	Q16644;P08571	R-HSA-450358;R-HSA-450257;R-HSA-450222;R-HSA-450333
R-HSA-209560	NF-kB is activated and signals survival	1	13	0.0470053	0.208521	Q13501	R-HSA-193703;R-HSA-193705
R-HSA-171007	p38MAPK events	1	13	0.0470053	0.208521	Q16644	R-HSA-187688
R-HSA-2022857	Keratan sulfate degradation	1	13	0.0470053	0.208521	P07686	R-HSA-1638053
R-HSA-168188	Toll Like Receptor TLR6:TLR2 Cascade	2	95	0.0483778	0.208521	Q16644;P08571	R-HSA-166082;R-HSA-2201316;R-HSA-166119;R-HSA-450222;R-HSA-166091;R-HSA-2201322;R-HSA-166286;R-HSA-937059;R-HSA-166284;R-HSA-2559464;R-HSA-937022;R-HSA-2559414;R-HSA-168950;R-HSA-2262775;R-HSA-450257;R-HSA-166362;R-HSA-937079;R-HSA-166363;R-HSA-166072;R-HSA-450333;R-HSA-2262777
R-HSA-166058	MyD88:Mal cascade initiated on plasma membrane	2	95	0.0483778	0.208521	Q16644;P08571	R-HSA-166082;R-HSA-2201316;R-HSA-166119;R-HSA-450222;R-HSA-166091;R-HSA-2201322;R-HSA-166286;R-HSA-937059;R-HSA-166284;R-HSA-937022;R-HSA-2559414;R-HSA-2262775;R-HSA-450257;R-HSA-166362;R-HSA-937079;R-HSA-166363;R-HSA-166072;R-HSA-450333;R-HSA-2262777
R-HSA-168138	Toll Like Receptor 9 (TLR9) Cascade	2	96	0.0492885	0.208521	Q16644;P08571	R-HSA-450358;R-HSA-450257;R-HSA-450222;R-HSA-450333
R-HSA-1592230	Mitochondrial biogenesis	2	96	0.0492885	0.208521	O75431;Q9NX63	R-HSA-8949609
R-HSA-168164	Toll Like Receptor 3 (TLR3) Cascade	2	97	0.0502054	0.208521	Q16644;P08571	R-HSA-450358;R-HSA-450257;R-HSA-450222;R-HSA-450333

## Sheet: 24_0upregulated
Pathway identifier	Pathway name	#Entities found	#Entities total	Entities pValue	Entities FDR	Submitted entities found	Found reaction identifiers
R-HSA-983170	Antigen Presentation: Folding, assembly and peptide loading of class I MHC	50	93	1.11e-16	3.66e-15	P30481;P61769;P04222	R-HSA-8951499;R-HSA-983148;R-HSA-983146;R-HSA-983145;R-HSA-983142;R-HSA-983427;R-HSA-983426;R-HSA-983138;R-HSA-983425;R-HSA-983424;R-HSA-983422;R-HSA-983421;R-HSA-983161
R-HSA-1236977	Endosomal/Vacuolar pathway	50	79	1.11e-16	3.66e-15	P30481;P61769;P04222	R-HSA-1236964;R-HSA-1236954;R-HSA-1236943
R-HSA-913531	Interferon Signaling	67	284	1.11e-16	3.66e-15	Q15646;P09913;P09914;O95786;P20591;P30481;P32455;P42224;O14879;P05161;Q96AZ6;P05362;P20592;P61769;P04222;Q8WUM0;O14933;Q96PP8	R-HSA-936462;R-HSA-997326;R-HSA-1169307;R-HSA-873927;R-HSA-873921;R-HSA-873922;R-HSA-909725;R-HSA-909726;R-HSA-909721;R-HSA-909722;R-HSA-1015702;R-HSA-909718;R-HSA-1015699;R-HSA-1678841;R-HSA-1169395;R-HSA-1678843;R-HSA-1169394;R-HSA-1678842;R-HSA-1169397;R-HSA-1169399;R-HSA-1169398;R-HSA-1176059;R-HSA-1169403;R-HSA-1169402;R-HSA-1031716;R-HSA-1169405;R-HSA-877281;R-HSA-1169404;R-HSA-1031713;R-HS…
R-HSA-877300	Interferon gamma signaling	55	172	1.11e-16	3.66e-15	Q15646;P42224;P30481;P05362;P61769;P32455;P04222;Q96PP8	R-HSA-873917;R-HSA-997326;R-HSA-873927;R-HSA-1031716;R-HSA-877281;R-HSA-873921;R-HSA-909552;R-HSA-1031713;R-HSA-873922
R-HSA-983169	Class I MHC mediated antigen processing & presentation	53	440	1.11e-16	3.66e-15	Q9GZZ9;P30481;Q96J02;P61769;O14933;P04222	R-HSA-8951499;R-HSA-1236954;R-HSA-983427;R-HSA-983426;R-HSA-983425;R-HSA-983424;R-HSA-1236943;R-HSA-8863973;R-HSA-983148;R-HSA-983147;R-HSA-983146;R-HSA-983145;R-HSA-983142;R-HSA-983140;R-HSA-983138;R-HSA-983422;R-HSA-983421;R-HSA-1236964;R-HSA-983161;R-HSA-1236965;R-HSA-1236971;R-HSA-983157;R-HSA-983156;R-HSA-983153;R-HSA-983152
R-HSA-909733	Interferon alpha/beta signaling	59	137	1.11e-16	3.66e-15	Q15646;P09913;P09914;P42224;O14879;P20591;P05161;P30481;Q96AZ6;P20592;P04222	R-HSA-909725;R-HSA-997309;R-HSA-909726;R-HSA-913529;R-HSA-909721;R-HSA-909722;R-HSA-1015702;R-HSA-909718;R-HSA-1015699
R-HSA-198933	Immunoregulatory interactions between a Lymphoid and a non-Lymphoid cell	51	297	1.11e-16	3.66e-15	P30481;P05362;P61769;P04222	R-HSA-199043;R-HSA-199587;R-HSA-199169;R-HSA-199558;R-HSA-198955;R-HSA-199050;R-HSA-199566;R-HSA-198958;R-HSA-8850326;R-HSA-8850356;R-HSA-199062;R-HSA-199579;R-HSA-199576;R-HSA-199583
R-HSA-1236974	ER-Phagosome pathway	50	152	1.11e-16	3.66e-15	P30481;P61769;P04222	R-HSA-8863973;R-HSA-1236965;R-HSA-1236971
R-HSA-1236975	Antigen processing-Cross presentation	50	168	1.11e-16	3.66e-15	P30481;P61769;P04222	R-HSA-8863973;R-HSA-1236964;R-HSA-1236965;R-HSA-1236954;R-HSA-1236971;R-HSA-1236943
R-HSA-1280215	Cytokine Signaling in Immune system	73	771	1.11e-16	3.66e-15	Q15646;P09913;P09914;O95786;P20591;Q16658;P30481;P32455;Q00653;P42224;O14879;P05161;P20592;P05362;Q96AZ6;P42229;P09601;P61769;P04222;Q8WUM0;O14933;Q96PP8;P01584;P04179	R-HSA-936462;R-HSA-452102;R-HSA-452097;R-HSA-452108;R-HSA-1112602;R-HSA-8984963;R-HSA-8987266;R-HSA-1112604;R-HSA-8985988;R-HSA-8984964;R-HSA-8987270;R-HSA-8987033;R-HSA-1671691;R-HSA-1168393;R-HSA-8865693;R-HSA-1168394;R-HSA-1112587;R-HSA-8950441;R-HSA-449058;R-HSA-507937;R-HSA-8983983;R-HSA-879909;R-HSA-1031716;R-HSA-1031713;R-HSA-8937656;R-HSA-8983996;R-HSA-9012671;R-HSA-879930;R-HSA-9025969;R…
R-HSA-168256	Immune System	76	2226	1.11e-16	3.66e-15	P30481;P10599;Q00653;P42224;P20592;Q96AZ6;P42229;P61769;P04222;Q8WUM0;Q15646;P09913;P09914;O95786;P20591;Q16658;Q9GZZ9;Q96J02;P32455;O14879;P05161;P05362;P09601;O14933;Q96PP8;P01584;P04179	R-HSA-936462;R-HSA-452102;R-HSA-199169;R-HSA-688137;R-HSA-452097;R-HSA-452108;R-HSA-1112602;R-HSA-8987266;R-HSA-1112604;R-HSA-8987270;R-HSA-1671691;R-HSA-936475;R-HSA-1168393;R-HSA-1168394;R-HSA-1112587;R-HSA-8950441;R-HSA-449058;R-HSA-507937;R-HSA-1031716;R-HSA-1031713;R-HSA-8937656;R-HSA-2272795;R-HSA-8950453;R-HSA-8951499;R-HSA-921155;R-HSA-450133;R-HSA-8950485;R-HSA-8863973;R-HSA-983148;R-HSA…
R-HSA-1280218	Adaptive Immune System	54	944	1.11e-16	3.66e-15	Q9GZZ9;P30481;P05362;Q96J02;P61769;O14933;P04222	R-HSA-199043;R-HSA-199169;R-HSA-8951499;R-HSA-199558;R-HSA-1236954;R-HSA-199050;R-HSA-983427;R-HSA-983426;R-HSA-199566;R-HSA-983425;R-HSA-983424;R-HSA-8850326;R-HSA-199062;R-HSA-199579;R-HSA-199576;R-HSA-199583;R-HSA-1236943;R-HSA-199587;R-HSA-8863973;R-HSA-983148;R-HSA-983147;R-HSA-983146;R-HSA-983145;R-HSA-198955;R-HSA-983142;R-HSA-983140;R-HSA-983138;R-HSA-198958;R-HSA-983422;R-HSA-983421;R-HS…
R-HSA-1169408	ISG15 antiviral mechanism	8	78	6.75e-06	0.000189	P09914;O95786;P42224;P20591;P05161;P20592;Q8WUM0;O14933	R-HSA-1678841;R-HSA-936462;R-HSA-1169395;R-HSA-1678843;R-HSA-1169394;R-HSA-1678842;R-HSA-1169397;R-HSA-1169399;R-HSA-1169398;R-HSA-1169307;R-HSA-1176059;R-HSA-1169403;R-HSA-1169402;R-HSA-1169405;R-HSA-1169404;R-HSA-1169406
R-HSA-1169410	Antiviral mechanism by IFN-stimulated genes	8	78	6.75e-06	0.000189	P09914;O95786;P42224;P20591;P05161;P20592;Q8WUM0;O14933	R-HSA-1678841;R-HSA-936462;R-HSA-1169395;R-HSA-1678843;R-HSA-1169394;R-HSA-1678842;R-HSA-1169397;R-HSA-1169399;R-HSA-1169398;R-HSA-1169307;R-HSA-1176059;R-HSA-1169403;R-HSA-1169402;R-HSA-1169405;R-HSA-1169404;R-HSA-1169406
R-HSA-936440	Negative regulators of DDX58/IFIH1 signaling	4	34	0.000901	0.0234241	O95786;P05161;Q96J02;O14933	R-HSA-936462;R-HSA-990526;R-HSA-937343;R-HSA-936412;R-HSA-936381;R-HSA-936378;R-HSA-936475;R-HSA-936390;R-HSA-936563;R-HSA-990528
R-HSA-189483	Heme degradation	2	6	0.00260361	0.0619676	P53004;P09601	R-HSA-189398;R-HSA-189384
R-HSA-2172127	DAP12 interactions	4	46	0.00269424	0.0619676	P30481;P61769;P04222	R-HSA-2424484;R-HSA-2424486;R-HSA-2424487;R-HSA-2424480;R-HSA-210309;R-HSA-2424482;R-HSA-2395439;R-HSA-2395412;R-HSA-210289;R-HSA-2272753;R-HSA-2396594;R-HSA-210298;R-HSA-2272795;R-HSA-2395801;R-HSA-2172126
R-HSA-168928	DDX58/IFIH1-mediated induction of interferon-alpha/beta	5	77	0.00284115	0.0625054	Q00653;O95786;P05161;Q96J02;O14933	R-HSA-936462;R-HSA-936390;R-HSA-168140;R-HSA-168909;R-HSA-990528;R-HSA-936412;R-HSA-933532;R-HSA-933530;R-HSA-936475;R-HSA-918232;R-HSA-933528;R-HSA-933526;R-HSA-918230;R-HSA-933527;R-HSA-918229;R-HSA-933525;R-HSA-918227;R-HSA-933523;R-HSA-918224;R-HSA-918225;R-HSA-168166;R-HSA-168934;R-HSA-168935;R-HSA-933538;R-HSA-933539;R-HSA-933537;R-HSA-990526;R-HSA-937343;R-HSA-936381;R-HSA-936378;R-HSA-936…
R-HSA-448706	Interleukin-1 processing	2	7	0.00351531	0.0738214	Q00653;P01584	R-HSA-449058;R-HSA-448703
R-HSA-8985947	Interleukin-9 signaling	2	9	0.00571806	0.114361	P42224;P42229	R-HSA-8985929;R-HSA-8985981;R-HSA-8985900;R-HSA-8985950;R-HSA-8985966;R-HSA-8985988;R-HSA-8985943
R-HSA-9020958	Interleukin-21 signaling	2	10	0.00700273	0.133052	P42224;P42229	R-HSA-9006873;R-HSA-9006870
R-HSA-5619108	Defective SLC27A4 causes ichthyosis prematurity syndrome (IPS)	1	1	0.0122924	0.212663	Q6P1M0	R-HSA-5627891
R-HSA-6785807	Interleukin-4 and Interleukin-13 signaling	5	111	0.0127155	0.212663	P42224;Q16658;P05362;P09601;P01584	R-HSA-6790022;R-HSA-6788582;R-HSA-6788628;R-HSA-6789524;R-HSA-6797268;R-HSA-6788623;R-HSA-6788622;R-HSA-6789325;R-HSA-6788571;R-HSA-6790041
R-HSA-71240	Tryptophan catabolism	2	14	0.0132914	0.212663	P14902;Q16719	R-HSA-198563;R-HSA-71217
R-HSA-1059683	Interleukin-6 signaling	2	15	0.0151363	0.24218	P42224	R-HSA-1112565;R-HSA-1112727;R-HSA-1112602;R-HSA-1112538;R-HSA-1112587;R-HSA-1112604
R-HSA-844456	The NLRP3 inflammasome	2	16	0.0170844	0.247971	Q00653;P10599	R-HSA-9603905;R-HSA-1250280;R-HSA-1250264;R-HSA-1250253
R-HSA-1433557	Signaling by SCF-KIT	3	44	0.0177122	0.247971	P42224;P42229	R-HSA-1433456;R-HSA-1470012;R-HSA-1470010;R-HSA-1470009
R-HSA-189445	Metabolism of porphyrins	2	17	0.0191331	0.267863	P53004;P09601	R-HSA-189398;R-HSA-189384
R-HSA-1839117	Signaling by cytosolic FGFR1 fusion mutants	2	18	0.0212796	0.276635	P42224;P42229	R-HSA-1839112;R-HSA-1888198
R-HSA-168643	Nucleotide-binding domain, leucine rich repeat containing receptor (NLR) signaling pathways	3	58	0.0358622	0.390116	Q00653;P10599;Q96J02	R-HSA-9603905;R-HSA-688137;R-HSA-1250280;R-HSA-1250264;R-HSA-1250253
R-HSA-933542	TRAF6 mediated NF-kB activation	2	24	0.0360662	0.390116	Q00653;O95786	R-HSA-168166;R-HSA-933530;R-HSA-933528;R-HSA-168140
R-HSA-982772	Growth hormone receptor signaling	2	24	0.0360662	0.390116	P42224;P42229	R-HSA-452102;R-HSA-1168768;R-HSA-507937;R-HSA-1168393;R-HSA-1168394;R-HSA-1168767;R-HSA-1168894
R-HSA-622312	Inflammasomes	2	24	0.0360662	0.390116	Q00653;P10599	R-HSA-9603905;R-HSA-1250280;R-HSA-1250264;R-HSA-1250253
R-HSA-171286	Synthesis and processing of ENV and VPU	1	3	0.0364288	0.390116	P09958	R-HSA-171288
R-HSA-186797	Signaling by PDGF	3	59	0.0374198	0.390116	P09958;P42224;P42229	R-HSA-186785;R-HSA-8865276;R-HSA-380782;R-HSA-8865275
R-HSA-8854691	Interleukin-20 family signaling	2	25	0.0388251	0.390116	P42224;P42229	R-HSA-8986985;R-HSA-8987033;R-HSA-8987097;R-HSA-8987080;R-HSA-8987007;R-HSA-8987150;R-HSA-8987230;R-HSA-8987266;R-HSA-8987218;R-HSA-8987255;R-HSA-8987270
R-HSA-6784531	tRNA processing in the nucleus	3	60	0.0390116	0.390116	O43592;P33240;Q8WUM0	R-HSA-6785478;R-HSA-5696813;R-HSA-6783483
R-HSA-912694	Regulation of IFNA signaling	2	26	0.0416618	0.416618	P42224	R-HSA-997309
R-HSA-191273	Cholesterol biosynthesis	2	26	0.0416618	0.416618	Q01581;P48449	R-HSA-191366;R-HSA-191323
R-HSA-6783589	Interleukin-6 family signaling	2	28	0.0475594	0.434489	P42224	R-HSA-1112565;R-HSA-1112727;R-HSA-1112602;R-HSA-1112538;R-HSA-1112587;R-HSA-1112604
R-HSA-167060	NGF processing	1	4	0.0482766	0.434489	P09958	R-HSA-187020
R-HSA-9036866	Expression and Processing of Neurotrophins	1	4	0.0482766	0.434489	P09958	R-HSA-187020
R-HSA-72306	tRNA processing	4	111	0.0498142	0.441517	O43592;P33240;Q9BVS5;Q8WUM0	R-HSA-6785478;R-HSA-6787525;R-HSA-5696813;R-HSA-6783483

## Sheet: 24_0downregulated
Pathway identifier	Pathway name	#Entities found	#Entities total	Entities pValue	Entities FDR	Submitted entities found	Found reaction identifiers
R-HSA-450531	Regulation of mRNA stability by proteins that bind AU-rich elements	4	88	0.000541	0.10353	Q14997;Q9Y2L1;O75832;Q13868	R-HSA-450422;R-HSA-450466;R-HSA-450431;R-HSA-450488
R-HSA-429958	mRNA decay by 3' to 5' exoribonuclease	2	16	0.00215995	0.10353	Q9Y2L1;Q13868	R-HSA-430028
R-HSA-450513	Tristetraprolin (TTP, ZFP36) binds and destabilizes mRNA	2	17	0.00243181	0.10353	Q9Y2L1;Q13868	R-HSA-450431
R-HSA-450604	KSRP (KHSRP) binds and destabilizes mRNA	2	17	0.00243181	0.10353	Q9Y2L1;Q13868	R-HSA-450422
R-HSA-450385	Butyrate Response Factor 1 (BRF1) binds and destabilizes mRNA	2	17	0.00243181	0.10353	Q9Y2L1;Q13868	R-HSA-450488
R-HSA-1169091	Activation of NF-kappaB in B cells	3	67	0.0029415	0.10353	Q14997;O75832;P05771	R-HSA-1168640;R-HSA-1168373;R-HSA-1168635
R-HSA-77595	Processing of Intronless Pre-mRNAs	2	19	0.00302133	0.10353	Q9H0L4;Q09161	R-HSA-77589;R-HSA-77591;R-HSA-77590;R-HSA-77593;R-HSA-77592
R-HSA-8948751	Regulation of PTEN stability and activity	3	69	0.00319394	0.10353	Q14997;O75832;P19784	R-HSA-8850945;R-HSA-8850992
R-HSA-162906	HIV Infection	5	246	0.00381621	0.10353	Q14997;O75832;Q09161;Q9UQN3;Q9UI12	R-HSA-167072;R-HSA-182186;R-HSA-167147;R-HSA-167083;R-HSA-3159227;R-HSA-167087;R-HSA-167084;R-HSA-167597;R-HSA-167085;R-HSA-3159232;R-HSA-167537;R-HSA-167601;R-HSA-167089;R-HSA-182198;R-HSA-167478;R-HSA-167191;R-HSA-180603;R-HSA-182171;R-HSA-180573
R-HSA-1168372	Downstream signaling events of B Cell Receptor (BCR)	3	81	0.00498729	0.10353	Q14997;O75832;P05771	R-HSA-1168640;R-HSA-1168373;R-HSA-1168635
R-HSA-380994	ATF4 activates genes	2	25	0.00514703	0.10353	Q9Y2L1;Q13868	R-HSA-517731
R-HSA-75067	Processing of Capped Intronless Pre-mRNA	2	28	0.00640457	0.10353	Q9H0L4;Q09161	R-HSA-77585;R-HSA-77584;R-HSA-77586;R-HSA-77589;R-HSA-77591;R-HSA-77590;R-HSA-77593;R-HSA-77592;R-HSA-111437;R-HSA-111438
R-HSA-381042	PERK regulates gene expression	2	28	0.00640457	0.10353	Q9Y2L1;Q13868	R-HSA-517731
R-HSA-8953854	Metabolism of RNA	8	673	0.00692866	0.10353	Q14997;Q9Y2L1;O75832;Q13868;Q9H0L4;Q09161;Q9UHX1;P52756	R-HSA-8849157;R-HSA-77585;R-HSA-77584;R-HSA-77587;R-HSA-77586;R-HSA-77589;R-HSA-77591;R-HSA-77590;R-HSA-77593;R-HSA-77592;R-HSA-77594;R-HSA-72095;R-HSA-927889;R-HSA-927789;R-HSA-450466;R-HSA-72103;R-HSA-77095;R-HSA-72231;R-HSA-77094;R-HSA-72107;R-HSA-72124;R-HSA-450488;R-HSA-72127;R-HSA-72130;R-HSA-75079;R-HSA-75081;R-HSA-75080;R-HSA-430028;R-HSA-72139;R-HSA-75083;R-HSA-927813;R-HSA-75082;R-HSA-1…
R-HSA-4086400	PCP/CE pathway	3	92	0.00707468	0.10353	Q14997;O75832;P05771	R-HSA-4608855;R-HSA-5138432
R-HSA-72163	mRNA Splicing - Major Pathway	4	180	0.00713338	0.10353	Q9H0L4;Q09161;Q9UHX1;P52756	R-HSA-72160;R-HSA-72130;R-HSA-72231;R-HSA-156661;R-HSA-72139;R-HSA-72107;R-HSA-72124;R-HSA-72143;R-HSA-72127
R-HSA-499943	Interconversion of nucleotide di- and triphosphates	2	30	0.00731278	0.10353	Q16774;P23919	R-HSA-73635;R-HSA-110133;R-HSA-75126;R-HSA-73788
R-HSA-72172	mRNA Splicing	4	188	0.00828282	0.10353	Q9H0L4;Q09161;Q9UHX1;P52756	R-HSA-72160;R-HSA-72130;R-HSA-75079;R-HSA-72231;R-HSA-75081;R-HSA-75080;R-HSA-72139;R-HSA-72107;R-HSA-75083;R-HSA-75082;R-HSA-72143;R-HSA-156661;R-HSA-72124;R-HSA-72127
R-HSA-9020702	Interleukin-1 signaling	3	102	0.00936216	0.10353	Q14997;O75832;P18510	R-HSA-209061;R-HSA-445757
R-HSA-8878171	Transcriptional regulation by RUNX1	4	208	0.0116731	0.10353	Q14997;O75832;P19784;P05771	R-HSA-8939066;R-HSA-8957265;R-HSA-8937989
R-HSA-211733	Regulation of activated PAK-2p34 by proteasome mediated degradation	2	50	0.0192538	0.10353	Q14997;O75832	R-HSA-211715
R-HSA-1236978	Cross-presentation of soluble exogenous antigens (endosomes)	2	50	0.0192538	0.10353	Q14997;O75832	R-HSA-1236970
R-HSA-72203	Processing of Capped Intron-Containing Pre-mRNA	4	243	0.0195383	0.10353	Q9H0L4;Q09161;Q9UHX1;P52756	R-HSA-8849157;R-HSA-72130;R-HSA-75079;R-HSA-75081;R-HSA-75080;R-HSA-72139;R-HSA-75083;R-HSA-75082;R-HSA-72143;R-HSA-111439;R-HSA-77587;R-HSA-75097;R-HSA-75096;R-HSA-75098;R-HSA-77594;R-HSA-72095;R-HSA-72160;R-HSA-72103;R-HSA-72231;R-HSA-72107;R-HSA-72180;R-HSA-156661;R-HSA-72185;R-HSA-72124;R-HSA-72127;R-HSA-159101
R-HSA-68886	M Phase	5	370	0.019917	0.10353	Q14997;O75832;O43237;P19784;P05771	R-HSA-2484822;R-HSA-375302;R-HSA-2467809;R-HSA-5229194;R-HSA-2467811;R-HSA-5223304;R-HSA-174202;R-HSA-2529020;R-HSA-1638803;R-HSA-2468287;R-HSA-1638821
R-HSA-350562	Regulation of ornithine decarboxylase (ODC)	2	51	0.0199782	0.10353	Q14997;O75832	R-HSA-353125
R-HSA-75815	Ubiquitin-dependent degradation of Cyclin D	2	52	0.020714	0.10353	Q14997;O75832	R-HSA-75825
R-HSA-349425	Autodegradation of the E3 ubiquitin ligase COP1	2	52	0.020714	0.10353	Q14997;O75832	R-HSA-264458
R-HSA-69229	Ubiquitin-dependent degradation of Cyclin D1	2	52	0.020714	0.10353	Q14997;O75832	R-HSA-75825
R-HSA-3065676	SUMO is conjugated to E1 (UBA2:SAE1)	1	5	0.0209964	0.10353	Q9UBE0	R-HSA-2993784;R-HSA-2993781;R-HSA-2990833
R-HSA-114516	Disinhibition of SNARE formation	1	5	0.0209964	0.10353	P05771	R-HSA-114683;R-HSA-114684
R-HSA-2161541	Abacavir metabolism	1	5	0.0209964	0.10353	Q16774	R-HSA-2162092
R-HSA-6807070	PTEN Regulation	3	139	0.0212592	0.10353	Q14997;O75832;P19784	R-HSA-8850945;R-HSA-8850992
R-HSA-180534	Vpu mediated degradation of CD4	2	53	0.021461	0.10353	Q14997;O75832	R-HSA-180573
R-HSA-169911	Regulation of Apoptosis	2	53	0.021461	0.10353	Q14997;O75832	R-HSA-211715
R-HSA-69613	p53-Independent G1/S DNA damage checkpoint	2	53	0.021461	0.10353	Q14997;O75832	R-HSA-69600
R-HSA-69601	Ubiquitin Mediated Degradation of Phosphorylated Cdc25A	2	53	0.021461	0.10353	Q14997;O75832	R-HSA-69600
R-HSA-69610	p53-Independent DNA Damage Response	2	53	0.021461	0.10353	Q14997;O75832	R-HSA-69600
R-HSA-446652	Interleukin-1 family signaling	3	140	0.0216579	0.10353	Q14997;O75832;P18510	R-HSA-209061;R-HSA-445757
R-HSA-162909	Host Interactions of HIV factors	3	142	0.0224679	0.10353	Q14997;O75832;Q9UI12	R-HSA-167537;R-HSA-167601;R-HSA-182198;R-HSA-182186;R-HSA-180603;R-HSA-182171;R-HSA-180573;R-HSA-167597
R-HSA-3858494	Beta-catenin independent WNT signaling	3	143	0.022879	0.10353	Q14997;O75832;P05771	R-HSA-4608855;R-HSA-5138432
R-HSA-8854050	FBXL7 down-regulates AURKA during mitotic entry and in early mitosis	2	55	0.0229883	0.10353	Q14997;O75832	R-HSA-8854071;R-HSA-8854044
R-HSA-174113	SCF-beta-TrCP mediated degradation of Emi1	2	55	0.0229883	0.10353	Q14997;O75832	R-HSA-174203
R-HSA-4641257	Degradation of AXIN	2	55	0.0229883	0.10353	Q14997;O75832	R-HSA-3640874;R-HSA-4641256
R-HSA-450408	AUF1 (hnRNP D0) binds and destabilizes mRNA	2	56	0.0237684	0.10353	Q14997;O75832	R-HSA-450466
R-HSA-180585	Vif-mediated degradation of APOBEC3G	2	56	0.0237684	0.10353	Q14997;O75832	R-HSA-180603
R-HSA-5362768	Hh mutants that don't undergo autocatalytic processing are degraded by ERAD	2	56	0.0237684	0.10353	Q14997;O75832	R-HSA-5387392
R-HSA-429914	Deadenylation-dependent mRNA decay	2	56	0.0237684	0.10353	Q9Y2L1;Q13868	R-HSA-430028
R-HSA-72187	mRNA 3'-end processing	2	57	0.0245592	0.10353	Q9H0L4;Q09161	R-HSA-8849157;R-HSA-72180;R-HSA-72185
R-HSA-4641258	Degradation of DVL	2	57	0.0245592	0.10353	Q14997;O75832	R-HSA-1504193;R-HSA-4641260
R-HSA-69541	Stabilization of p53	2	57	0.0245592	0.10353	Q14997;O75832	R-HSA-264458
R-HSA-68827	CDT1 association with the CDC6:ORC:origin complex	2	59	0.0261731	0.10353	Q14997;O75832	R-HSA-68825
R-HSA-5387390	Hh mutants abrogate ligand secretion	2	59	0.0261731	0.10353	Q14997;O75832	R-HSA-5387392
R-HSA-5676590	NIK-->noncanonical NF-kB signaling	2	59	0.0261731	0.10353	Q14997;O75832	R-HSA-5607731
R-HSA-5693565	Recruitment and ATM-mediated phosphorylation of repair and signaling proteins at DNA double strand breaks	2	59	0.0261731	0.10353	Q9UIG0;P53041	R-HSA-5683405;R-HSA-5683930
R-HSA-5610780	Degradation of GLI1 by the proteasome	2	60	0.0269958	0.10353	Q14997;O75832	R-HSA-5610758;R-HSA-5610760
R-HSA-5610783	Degradation of GLI2 by the proteasome	2	60	0.0269958	0.10353	Q14997;O75832	R-HSA-5610757
R-HSA-5610785	GLI3 is processed to GLI3R by the proteasome	2	60	0.0269958	0.10353	Q14997;O75832	R-HSA-5610754
R-HSA-5607761	Dectin-1 mediated noncanonical NF-kB signaling	2	60	0.0269958	0.10353	Q14997;O75832	R-HSA-5607731
R-HSA-5693606	DNA Double Strand Break Response	2	60	0.0269958	0.10353	Q9UIG0;P53041	R-HSA-5683405;R-HSA-5683930
R-HSA-5678895	Defective CFTR causes cystic fibrosis	2	61	0.027829	0.10353	Q14997;O75832	R-HSA-8866858
R-HSA-3065678	SUMO is transferred from E1 to E2 (UBE2I, UBC9)	1	7	0.0292736	0.10353	Q9UBE0	R-HSA-2993790;R-HSA-2993769;R-HSA-2993780
R-HSA-196843	Vitamin B2 (riboflavin) metabolism	1	7	0.0292736	0.10353	P13686	R-HSA-196950
R-HSA-4608870	Asymmetric localization of PCP proteins	2	64	0.03039	0.10353	Q14997;O75832	R-HSA-4608855
R-HSA-5358346	Hedgehog ligand biogenesis	2	65	0.0312639	0.10353	Q14997;O75832	R-HSA-5362448
R-HSA-73856	RNA Polymerase II Transcription Termination	2	66	0.0321477	0.10353	Q9H0L4;Q09161	R-HSA-77586;R-HSA-72180;R-HSA-77592;R-HSA-111437
R-HSA-109688	Cleavage of Growing Transcript in the Termination Region	2	66	0.0321477	0.10353	Q9H0L4;Q09161	R-HSA-77586;R-HSA-72180;R-HSA-77592;R-HSA-111437
R-HSA-1234176	Oxygen-dependent proline hydroxylation of Hypoxia-inducible Factor Alpha	2	66	0.0321477	0.10353	Q14997;O75832	R-HSA-1234159
R-HSA-69580	p53-Dependent G1/S DNA damage checkpoint	2	66	0.0321477	0.10353	Q14997;O75832	R-HSA-264458
R-HSA-69563	p53-Dependent G1 DNA Damage Response	2	66	0.0321477	0.10353	Q14997;O75832	R-HSA-264458
R-HSA-174154	APC/C:Cdc20 mediated degradation of Securin	2	67	0.0330413	0.10353	Q14997;O75832	R-HSA-174202
R-HSA-182218	Nef Mediated CD8 Down-regulation	1	8	0.0333864	0.10353	Q9UI12	R-HSA-182198;R-HSA-182186;R-HSA-182171
R-HSA-201688	WNT mediated activation of DVL	1	8	0.0333864	0.10353	P19784	R-HSA-201717
R-HSA-8939246	RUNX1 regulates transcription of genes involved in differentiation of myeloid cells	1	8	0.0333864	0.10353	P05771	R-HSA-8939066
R-HSA-5658442	Regulation of RAS by GAPs	2	68	0.0339446	0.10353	Q14997;O75832	R-HSA-5658430
R-HSA-68867	Assembly of the pre-replicative complex	2	68	0.0339446	0.10353	Q14997;O75832	R-HSA-68825
R-HSA-69615	G1/S DNA Damage Checkpoints	2	68	0.0339446	0.10353	Q14997;O75832	R-HSA-69600;R-HSA-264458
R-HSA-109581	Apoptosis	3	171	0.0360576	0.10353	Q14997;O75832;Q9UKV3	R-HSA-211715;R-HSA-201630
R-HSA-9010553	Regulation of expression of SLITs and ROBOs	3	172	0.0365875	0.10353	Q14997;O75832;Q09161	R-HSA-9014652;R-HSA-9011313;R-HSA-9014610
R-HSA-68949	Orc1 removal from chromatin	2	71	0.0367122	0.10353	Q14997;O75832	R-HSA-68948
R-HSA-977225	Amyloid fiber formation	2	71	0.0367122	0.10353	P61626;P01034	R-HSA-976734;R-HSA-977136
R-HSA-195721	Signaling by WNT	4	297	0.0369897	0.10353	Q14997;O75832;P19784;P05771	R-HSA-4608855;R-HSA-201717;R-HSA-1504193;R-HSA-4641260;R-HSA-2130282;R-HSA-3640874;R-HSA-5138432;R-HSA-4641256
R-HSA-174178	APC/C:Cdh1 mediated degradation of Cdc20 and other APC/C:Cdh1 targeted proteins in late mitosis/early G1	2	72	0.0376535	0.10353	Q14997;O75832	R-HSA-174105;R-HSA-188191
R-HSA-174184	Cdc20:Phospho-APC/C mediated degradation of Cyclin A	2	72	0.0376535	0.10353	Q14997;O75832	R-HSA-174255
R-HSA-69017	CDK-mediated phosphorylation and removal of Cdc6	2	72	0.0376535	0.10353	Q14997;O75832	R-HSA-69016
R-HSA-179419	APC:Cdc20 mediated degradation of cell cycle proteins prior to satisfation of the cell cycle checkpoint	2	73	0.0386042	0.10353	Q14997;O75832	R-HSA-174255
R-HSA-5357801	Programmed Cell Death	3	176	0.0387471	0.10353	Q14997;O75832;Q9UKV3	R-HSA-211715;R-HSA-201630
R-HSA-8939902	Regulation of RUNX2 expression and activity	2	74	0.039564	0.10353	Q14997;O75832	R-HSA-8939801;R-HSA-9008475;R-HSA-9008110;R-HSA-9009362
R-HSA-176409	APC/C:Cdc20 mediated degradation of mitotic proteins	2	75	0.0405329	0.10353	Q14997;O75832	R-HSA-174202;R-HSA-174255
R-HSA-1234174	Regulation of Hypoxia-inducible Factor (HIF) by oxygen	2	75	0.0405329	0.10353	Q14997;O75832	R-HSA-1234159
R-HSA-2262749	Cellular response to hypoxia	2	75	0.0405329	0.10353	Q14997;O75832	R-HSA-1234159
R-HSA-983705	Signaling by the B Cell Receptor (BCR)	3	180	0.0409709	0.10353	Q14997;O75832;P05771	R-HSA-1168640;R-HSA-1168373;R-HSA-1168635
R-HSA-176814	Activation of APC/C and APC/C:Cdc20 mediated degradation of mitotic proteins	2	76	0.0415108	0.10353	Q14997;O75832	R-HSA-174202;R-HSA-174255
R-HSA-5619084	ABC transporter disorders	2	76	0.0415108	0.10353	Q14997;O75832	R-HSA-8866858
R-HSA-111367	SLBP independent Processing of Histone Pre-mRNAs	1	10	0.0415611	0.10353	Q09161	R-HSA-111437;R-HSA-111438
R-HSA-3215018	Processing and activation of SUMO	1	10	0.0415611	0.10353	Q9UBE0	R-HSA-2993790;R-HSA-2993769;R-HSA-2993784;R-HSA-2993781;R-HSA-2993780;R-HSA-2990833
R-HSA-167590	Nef Mediated CD4 Down-regulation	1	10	0.0415611	0.10353	Q9UI12	R-HSA-167537;R-HSA-167601;R-HSA-167597
R-HSA-2161522	Abacavir transport and metabolism	1	10	0.0415611	0.10353	Q16774	R-HSA-2162092
R-HSA-8852276	The role of GTSE1 in G2/M progression after G2 checkpoint	2	78	0.0434932	0.10353	Q14997;O75832	R-HSA-8852354
R-HSA-5663205	Infectious disease	5	460	0.0446853	0.10353	Q14997;O75832;Q09161;Q9UQN3;Q9UI12	R-HSA-167072;R-HSA-182186;R-HSA-167147;R-HSA-167083;R-HSA-3159227;R-HSA-167087;R-HSA-167084;R-HSA-167597;R-HSA-167085;R-HSA-3159232;R-HSA-167537;R-HSA-167601;R-HSA-167089;R-HSA-182198;R-HSA-167478;R-HSA-167191;R-HSA-180603;R-HSA-182171;R-HSA-180573
R-HSA-176408	Regulation of APC/C activators between G1/S and early anaphase	2	80	0.0455106	0.10353	Q14997;O75832	R-HSA-174203
R-HSA-77588	SLBP Dependent Processing of Replication-Dependent Histone Pre-mRNAs	1	11	0.045623	0.10353	Q09161	R-HSA-77585;R-HSA-77584;R-HSA-77586
R-HSA-1660517	Synthesis of PIPs at the late endosome membrane	1	11	0.045623	0.10353	Q9Y2I7	R-HSA-1675866;R-HSA-1676020;R-HSA-1675910
R-HSA-2514853	Condensation of Prometaphase Chromosomes	1	11	0.045623	0.10353	P19784	R-HSA-2529020
R-HSA-446107	Type I hemidesmosome assembly	1	11	0.045623	0.10353	P02533	R-HSA-446077
R-HSA-8934903	Receptor Mediated Mitophagy	1	11	0.045623	0.10353	P19784	R-HSA-8948039
R-HSA-2467813	Separation of Sister Chromatids	3	189	0.0462073	0.10353	Q14997;O75832;O43237	R-HSA-2467809;R-HSA-2467811;R-HSA-174202
R-HSA-195253	Degradation of beta-catenin by the destruction complex	2	82	0.0475622	0.10353	Q14997;O75832	R-HSA-2130282
R-HSA-1483255	PI Metabolism	2	84	0.0496473	0.10353	Q9Y2I7;Q6P589	R-HSA-1676168;R-HSA-8874470;R-HSA-1675866;R-HSA-1676174;R-HSA-1675921;R-HSA-1676005;R-HSA-1676020;R-HSA-1675910
R-HSA-5632684	Hedgehog 'on' state	2	85	0.0507022	0.10353	Q14997;O75832	R-HSA-5635868;R-HSA-5635854
R-HSA-68874	M/G1 Transition	2	85	0.0507022	0.10353	Q14997;O75832	R-HSA-68825
R-HSA-69002	DNA Replication Pre-Initiation	2	85	0.0507022	0.10353	Q14997;O75832	R-HSA-68825
R-HSA-351202	Metabolism of polyamines	2	85	0.0507022	0.10353	Q14997;O75832	R-HSA-353125

## Sheet: 24_6upregulated
Pathway identifier	Pathway name	#Entities found	#Entities total	Entities pValue	Entities FDR	Submitted entities found	Found reaction identifiers
R-HSA-983170	Antigen Presentation: Folding, assembly and peptide loading of class I MHC	50	93	1.11e-16	4.22e-15	P30481;P61769;P04222	R-HSA-8951499;R-HSA-983148;R-HSA-983146;R-HSA-983145;R-HSA-983142;R-HSA-983427;R-HSA-983426;R-HSA-983138;R-HSA-983425;R-HSA-983424;R-HSA-983422;R-HSA-983421;R-HSA-983161
R-HSA-1236977	Endosomal/Vacuolar pathway	50	79	1.11e-16	4.22e-15	P30481;P61769;P04222	R-HSA-1236964;R-HSA-1236954;R-HSA-1236943
R-HSA-913531	Interferon Signaling	63	284	1.11e-16	4.22e-15	P09913;P20591;P30481;P32455;P42224;O14879;P05161;Q96AZ6;P05362;P20592;P61769;P04222;O14933;Q96PP8	R-HSA-936462;R-HSA-997326;R-HSA-1169307;R-HSA-873927;R-HSA-873921;R-HSA-873922;R-HSA-909725;R-HSA-909726;R-HSA-909721;R-HSA-909722;R-HSA-1015702;R-HSA-909718;R-HSA-1015699;R-HSA-1678841;R-HSA-1169395;R-HSA-1678843;R-HSA-1169394;R-HSA-1678842;R-HSA-1169397;R-HSA-1169399;R-HSA-1169398;R-HSA-1176059;R-HSA-1169403;R-HSA-1031716;R-HSA-1169402;R-HSA-1169405;R-HSA-877281;R-HSA-1169404;R-HSA-1031713;R-HS…
R-HSA-877300	Interferon gamma signaling	54	172	1.11e-16	4.22e-15	P42224;P30481;P05362;P61769;P32455;P04222;Q96PP8	R-HSA-873917;R-HSA-997326;R-HSA-873927;R-HSA-1031716;R-HSA-877281;R-HSA-873921;R-HSA-909552;R-HSA-1031713;R-HSA-873922
R-HSA-983169	Class I MHC mediated antigen processing & presentation	54	440	1.11e-16	4.22e-15	P28065;Q9GZZ9;P30481;P61769;O14933;P04222;Q06187	R-HSA-8951499;R-HSA-1236954;R-HSA-983427;R-HSA-983426;R-HSA-983425;R-HSA-983424;R-HSA-8863895;R-HSA-1236935;R-HSA-1236943;R-HSA-983150;R-HSA-8863973;R-HSA-983148;R-HSA-983146;R-HSA-983145;R-HSA-983142;R-HSA-983140;R-HSA-983138;R-HSA-983422;R-HSA-983421;R-HSA-1236964;R-HSA-983161;R-HSA-1236965;R-HSA-1236970;R-HSA-1236971;R-HSA-983157;R-HSA-983156;R-HSA-983153;R-HSA-983152
R-HSA-1236974	ER-Phagosome pathway	52	152	1.11e-16	4.22e-15	P28065;P30481;P61769;P04222;Q06187	R-HSA-8863895;R-HSA-8863973;R-HSA-1236935;R-HSA-1236965;R-HSA-1236971
R-HSA-909733	Interferon alpha/beta signaling	57	137	1.11e-16	4.22e-15	P09913;O14879;P42224;P20591;P05161;P30481;Q96AZ6;P20592;P04222	R-HSA-909725;R-HSA-997309;R-HSA-909726;R-HSA-913529;R-HSA-909721;R-HSA-909722;R-HSA-1015702;R-HSA-909718;R-HSA-1015699
R-HSA-1236975	Antigen processing-Cross presentation	52	168	1.11e-16	4.22e-15	P28065;P30481;P61769;P04222;Q06187	R-HSA-8863895;R-HSA-8863973;R-HSA-1236935;R-HSA-1236964;R-HSA-1236965;R-HSA-1236954;R-HSA-1236970;R-HSA-1236971;R-HSA-1236943
R-HSA-198933	Immunoregulatory interactions between a Lymphoid and a non-Lymphoid cell	51	297	1.11e-16	4.22e-15	P30481;P05362;P61769;P04222	R-HSA-199043;R-HSA-199587;R-HSA-199169;R-HSA-199558;R-HSA-198955;R-HSA-199050;R-HSA-199566;R-HSA-198958;R-HSA-8850326;R-HSA-8850356;R-HSA-199062;R-HSA-199579;R-HSA-199576;R-HSA-199583
R-HSA-1280215	Cytokine Signaling in Immune system	68	771	1.11e-16	4.22e-15	P09913;P20591;Q16658;P28065;P30481;P32455;Q00653;P42224;O14879;P05161;P20592;P05362;Q96AZ6;P42229;P61769;P04222;O14933;Q96PP8;P04179	R-HSA-452102;R-HSA-936462;R-HSA-452097;R-HSA-452108;R-HSA-1112602;R-HSA-8984963;R-HSA-8987266;R-HSA-1112604;R-HSA-8985988;R-HSA-8984964;R-HSA-8987270;R-HSA-8987033;R-HSA-1671691;R-HSA-1168393;R-HSA-8865693;R-HSA-1168394;R-HSA-1112587;R-HSA-8950441;R-HSA-507937;R-HSA-8983983;R-HSA-879909;R-HSA-1031716;R-HSA-1031713;R-HSA-8937656;R-HSA-8983996;R-HSA-9012671;R-HSA-879930;R-HSA-9025969;R-HSA-8950453;…
R-HSA-1280218	Adaptive Immune System	56	944	1.11e-16	4.22e-15	P42345;Q9GZZ9;P28065;P30481;P05362;P61769;P04222;O14933;Q06187	R-HSA-199043;R-HSA-199169;R-HSA-8951499;R-HSA-199558;R-HSA-1236954;R-HSA-199050;R-HSA-1112666;R-HSA-983427;R-HSA-983426;R-HSA-199566;R-HSA-983425;R-HSA-983424;R-HSA-8863895;R-HSA-8850326;R-HSA-1168640;R-HSA-199062;R-HSA-1236935;R-HSA-983704;R-HSA-199579;R-HSA-199576;R-HSA-199583;R-HSA-1236943;R-HSA-199587;R-HSA-983150;R-HSA-8863973;R-HSA-983148;R-HSA-983146;R-HSA-983145;R-HSA-198955;R-HSA-983142;…
R-HSA-168256	Immune System	72	2226	1.11e-16	4.22e-15	P09913;P20591;Q16658;Q9GZZ9;P28065;P30481;P10599;P32455;Q06187;Q00653;P42224;P42345;O14879;P05161;P20592;P05362;Q96AZ6;P42229;P61769;P04222;O14933;Q96PP8;P04179	R-HSA-452102;R-HSA-936462;R-HSA-199169;R-HSA-452097;R-HSA-452108;R-HSA-1112602;R-HSA-8987266;R-HSA-1112604;R-HSA-8987270;R-HSA-8863895;R-HSA-1671691;R-HSA-1168393;R-HSA-1168394;R-HSA-1112587;R-HSA-8950441;R-HSA-507937;R-HSA-1031716;R-HSA-1031713;R-HSA-937022;R-HSA-8937656;R-HSA-2272795;R-HSA-8950453;R-HSA-8951499;R-HSA-1112666;R-HSA-921155;R-HSA-8950485;R-HSA-983150;R-HSA-8863973;R-HSA-983148;R-H…
R-HSA-2172127	DAP12 interactions	5	46	0.000192	0.00670472	P30481;P61769;P04222;Q06187	R-HSA-2424484;R-HSA-2424485;R-HSA-2424486;R-HSA-2424487;R-HSA-2424480;R-HSA-2424481;R-HSA-210309;R-HSA-2424482;R-HSA-2395439;R-HSA-2395412;R-HSA-210289;R-HSA-2272753;R-HSA-2396594;R-HSA-2424476;R-HSA-210298;R-HSA-2272795;R-HSA-2395801;R-HSA-2172126
R-HSA-8854214	TBC/RABGAPs	4	45	0.00178616	0.056525	Q9NVG8;Q9H082;Q9ULP9;Q92930	R-HSA-8854182;R-HSA-8854612;R-HSA-8854173
R-HSA-1169410	Antiviral mechanism by IFN-stimulated genes	5	78	0.00201875	0.056525	P42224;P20591;P05161;P20592;O14933	R-HSA-1678841;R-HSA-936462;R-HSA-1169395;R-HSA-1678843;R-HSA-1169394;R-HSA-1678842;R-HSA-1169397;R-HSA-1169399;R-HSA-1169398;R-HSA-1169307;R-HSA-1176059;R-HSA-1169403;R-HSA-1169402;R-HSA-1169405;R-HSA-1169404;R-HSA-1169406
R-HSA-1169408	ISG15 antiviral mechanism	5	78	0.00201875	0.056525	P42224;P20591;P05161;P20592;O14933	R-HSA-1678841;R-HSA-936462;R-HSA-1169395;R-HSA-1678843;R-HSA-1169394;R-HSA-1678842;R-HSA-1169397;R-HSA-1169399;R-HSA-1169398;R-HSA-1169307;R-HSA-1176059;R-HSA-1169403;R-HSA-1169402;R-HSA-1169405;R-HSA-1169404;R-HSA-1169406
R-HSA-8985947	Interleukin-9 signaling	2	9	0.00478762	0.124478	P42224;P42229	R-HSA-8985929;R-HSA-8985981;R-HSA-8985900;R-HSA-8985950;R-HSA-8985966;R-HSA-8985988;R-HSA-8985943
R-HSA-9020958	Interleukin-21 signaling	2	10	0.00586741	0.146685	P42224;P42229	R-HSA-9006873;R-HSA-9006870
R-HSA-5609977	Defective GALE can cause Epimerase-deficiency galactosemia (EDG)	1	1	0.0112217	0.246878	Q14376	R-HSA-5610036
R-HSA-5619108	Defective SLC27A4 causes ichthyosis prematurity syndrome (IPS)	1	1	0.0112217	0.246878	Q6P1M0	R-HSA-5627891
R-HSA-1059683	Interleukin-6 signaling	2	15	0.0127271	0.267269	P42224	R-HSA-1112565;R-HSA-1112727;R-HSA-1112602;R-HSA-1112538;R-HSA-1112587;R-HSA-1112604
R-HSA-1433557	Signaling by SCF-KIT	3	44	0.0139012	0.273129	P42224;P42229	R-HSA-1433456;R-HSA-1470012;R-HSA-1470010;R-HSA-1470009
R-HSA-844456	The NLRP3 inflammasome	2	16	0.0143752	0.273129	Q00653;P10599	R-HSA-9603905;R-HSA-1250280;R-HSA-1250264;R-HSA-1250253
R-HSA-1839117	Signaling by cytosolic FGFR1 fusion mutants	2	18	0.0179302	0.340674	P42224;P42229	R-HSA-1839112;R-HSA-1888198
R-HSA-186797	Signaling by PDGF	3	59	0.0297066	0.487048	P09958;P42224;P42229	R-HSA-186785;R-HSA-8865276;R-HSA-380782;R-HSA-8865275
R-HSA-982772	Growth hormone receptor signaling	2	24	0.030516	0.487048	P42224;P42229	R-HSA-452102;R-HSA-1168768;R-HSA-507937;R-HSA-1168393;R-HSA-1168394;R-HSA-1168767;R-HSA-1168894
R-HSA-622312	Inflammasomes	2	24	0.030516	0.487048	Q00653;P10599	R-HSA-9603905;R-HSA-1250280;R-HSA-1250264;R-HSA-1250253
R-HSA-8854691	Interleukin-20 family signaling	2	25	0.032873	0.487048	P42224;P42229	R-HSA-8986985;R-HSA-8987033;R-HSA-8987097;R-HSA-8987080;R-HSA-8987007;R-HSA-8987150;R-HSA-8987230;R-HSA-8987266;R-HSA-8987218;R-HSA-8987255;R-HSA-8987270
R-HSA-171286	Synthesis and processing of ENV and VPU	1	3	0.0332917	0.487048	P09958	R-HSA-171288
R-HSA-5602358	Diseases associated with the TLR signaling cascade	2	26	0.035299	0.487048	Q00653;Q06187	R-HSA-5228811;R-HSA-5602353;R-HSA-5602672;R-HSA-5602383;R-HSA-5602606
R-HSA-5260271	Diseases of Immune System	2	26	0.035299	0.487048	Q00653;Q06187	R-HSA-5228811;R-HSA-5602353;R-HSA-5602672;R-HSA-5602383;R-HSA-5602606
R-HSA-912694	Regulation of IFNA signaling	2	26	0.035299	0.487048	P42224	R-HSA-997309
R-HSA-6783589	Interleukin-6 family signaling	2	28	0.040351	0.487048	P42224	R-HSA-1112565;R-HSA-1112727;R-HSA-1112602;R-HSA-1112538;R-HSA-1112587;R-HSA-1112604
R-HSA-2424491	DAP12 signaling	2	29	0.0429735	0.487048	P61769;Q06187	R-HSA-2424484;R-HSA-2424485;R-HSA-2424486;R-HSA-2424487;R-HSA-2424480;R-HSA-2424481;R-HSA-2424482;R-HSA-2395439;R-HSA-2395412;R-HSA-210289;R-HSA-2396594;R-HSA-2424476;R-HSA-2395801
R-HSA-167060	NGF processing	1	4	0.0441428	0.487048	P09958	R-HSA-187020
R-HSA-9036866	Expression and Processing of Neurotrophins	1	4	0.0441428	0.487048	P09958	R-HSA-187020
R-HSA-186763	Downstream signal transduction	2	30	0.0456578	0.487048	P42224;P42229	R-HSA-380782
R-HSA-977225	Amyloid fiber formation	3	71	0.0470405	0.487048	P09958;P61769;O14933	R-HSA-976734;R-HSA-5660757;R-HSA-5658496;R-HSA-5660753;R-HSA-977136;R-HSA-5693081
R-HSA-170834	Signaling by TGF-beta Receptor Complex	3	73	0.0503223	0.487048	P09958;Q9Y624;Q9UPN9	R-HSA-2160931;R-HSA-2160932;R-HSA-2134532;R-HSA-870538;R-HSA-2160935;R-HSA-2134519;R-HSA-2134506;R-HSA-870449;R-HSA-170844

## Sheet: 24_6downregulated
Pathway identifier	Pathway name	#Entities found	#Entities total	Entities pValue	Entities FDR	Submitted entities found	Found reaction identifiers
R-HSA-2132295	MHC class II antigen presentation	6	141	9.68e-06	0.00178046	Q9Y6G9;P10619;P07858;Q96FJ2;P53634;P20036	R-HSA-2130336;R-HSA-8951498;R-HSA-8951500;R-HSA-2130725;R-HSA-2130731;R-HSA-2130349;R-HSA-2130478;R-HSA-2213235;R-HSA-2213236;R-HSA-2213239;R-HSA-2130486;R-HSA-2213241;R-HSA-8856157;R-HSA-2213243;R-HSA-2130619;R-HSA-2213244;R-HSA-2213246;R-HSA-2213248;R-HSA-2130500;R-HSA-2130504;R-HSA-2130378;R-HSA-2130640;R-HSA-2130641;R-HSA-2130706;R-HSA-2130393
R-HSA-446203	Asparagine N-linked glycosylation	6	304	0.00064	0.0588578	Q9P2X0;Q9Y6G9;P10619;Q96FJ2;Q9UBR2;P53634	R-HSA-162721;R-HSA-5694418;R-HSA-203973;R-HSA-5694417;R-HSA-6809006;R-HSA-5694527;R-HSA-5694428;R-HSA-204008;R-HSA-6809003;R-HSA-5694522;R-HSA-5694439;R-HSA-5694446;R-HSA-4084999;R-HSA-5694441;R-HSA-5694409
R-HSA-6798695	Neutrophil degranulation	7	480	0.00129781	0.075029	P61916;Q9Y6G9;P10619;P07858;Q9UBR2;O00584;P53634	R-HSA-6798743;R-HSA-6800434;R-HSA-6798751;R-HSA-6798749;R-HSA-6800426
R-HSA-199977	ER to Golgi Anterograde Transport	4	154	0.00208414	0.075029	Q9Y6G9;Q96FJ2;Q9UBR2;P53634	R-HSA-5694418;R-HSA-203973;R-HSA-5694417;R-HSA-6809006;R-HSA-5694527;R-HSA-5694428;R-HSA-204008;R-HSA-6809003;R-HSA-5694522;R-HSA-5694439;R-HSA-5694446;R-HSA-5694441;R-HSA-5694409
R-HSA-4719360	Defective DPM3 causes DPM3-CDG (CDG-1o)	1	1	0.00351478	0.104398	Q9P2X0	R-HSA-4719354
R-HSA-948021	Transport to the Golgi and subsequent modification	4	185	0.00401529	0.104398	Q9Y6G9;Q96FJ2;Q9UBR2;P53634	R-HSA-5694418;R-HSA-203973;R-HSA-5694417;R-HSA-6809006;R-HSA-5694527;R-HSA-5694428;R-HSA-204008;R-HSA-6809003;R-HSA-5694522;R-HSA-5694439;R-HSA-5694446;R-HSA-5694441;R-HSA-5694409
R-HSA-5694530	Cargo concentration in the ER	2	33	0.00611223	0.122245	Q9UBR2;P53634	R-HSA-5694428;R-HSA-5694522
R-HSA-162699	Synthesis of dolichyl-phosphate mannose	1	3	0.0105083	0.139631	Q9P2X0	R-HSA-162721
R-HSA-139910	Activation of BMF and translocation to mitochondria	1	3	0.0105083	0.139631	Q96FJ2	R-HSA-139908
R-HSA-6783783	Interleukin-10 signaling	2	45	0.0110685	0.139631	P18510;P01584	R-HSA-6784160;R-HSA-8937654
R-HSA-69895	Transcriptional activation of cell cycle inhibitor p21	1	4	0.013987	0.139631	Q96PM9	R-HSA-6803719;R-HSA-6803388;R-HSA-6803801
R-HSA-69560	Transcriptional activation of p53 responsive genes	1	4	0.013987	0.139631	Q96PM9	R-HSA-6803719;R-HSA-6803388;R-HSA-6803801
R-HSA-6811436	COPI-independent Golgi-to-ER retrograde traffic	2	52	0.0145536	0.139631	Q9Y6G9;Q96FJ2	R-HSA-8849350;R-HSA-8849353
R-HSA-1280218	Adaptive Immune System	8	944	0.0155648	0.139631	Q9Y6G9;P10619;Q04864;P07858;Q96FJ2;P05771;P53634;P20036	R-HSA-2130336;R-HSA-202307;R-HSA-8951498;R-HSA-8951500;R-HSA-2130725;R-HSA-202245;R-HSA-202248;R-HSA-2130731;R-HSA-2130349;R-HSA-2130478;R-HSA-1168640;R-HSA-2213235;R-HSA-8855381;R-HSA-1168643;R-HSA-1168642;R-HSA-2213236;R-HSA-2213239;R-HSA-2130486;R-HSA-2213241;R-HSA-8856157;R-HSA-2213243;R-HSA-2130619;R-HSA-2213244;R-HSA-2213246;R-HSA-2213248;R-HSA-1168373;R-HSA-2130500;R-HSA-202214;R-HSA-21305…
R-HSA-168256	Immune System	14	2226	0.0160209	0.139631	Q15646;P61916;P10619;P07858;O00584;P18510;P53634;Q9Y6G9;Q04864;Q96FJ2;Q9UBR2;P05771;P01584;P20036	R-HSA-2130336;R-HSA-2130725;R-HSA-202245;R-HSA-446862;R-HSA-202248;R-HSA-2130731;R-HSA-2130349;R-HSA-2130478;R-HSA-1168640;R-HSA-446868;R-HSA-1168643;R-HSA-1168642;R-HSA-2130486;R-HSA-1015702;R-HSA-2130619;R-HSA-5660663;R-HSA-2213248;R-HSA-449058;R-HSA-446894;R-HSA-6789325;R-HSA-1031716;R-HSA-446634;R-HSA-202291;R-HSA-2130706;R-HSA-446130;R-HSA-202165;R-HSA-448703;R-HSA-445757;R-HSA-202168;R-HSA-…
R-HSA-3371497	HSP90 chaperone cycle for steroid hormone receptors (SHR)	2	56	0.0167308	0.139631	Q9Y6G9;Q96FJ2	R-HSA-5618080
R-HSA-114516	Disinhibition of SNARE formation	1	5	0.0174539	0.139631	P05771	R-HSA-114683;R-HSA-114684
R-HSA-5661270	Formation of xylulose-5-phosphate	1	5	0.0174539	0.139631	Q9Y2S2	R-HSA-5661290
R-HSA-446219	Synthesis of substrates in N-glycan biosythesis	2	63	0.0208516	0.146112	Q9P2X0;P10619	R-HSA-162721;R-HSA-4084999
R-HSA-5660668	CLEC7A/inflammasome pathway	1	6	0.0209089	0.146112	P01584	R-HSA-5660663
R-HSA-1169091	Activation of NF-kappaB in B cells	2	67	0.0233773	0.146112	Q04864;P05771	R-HSA-1168640;R-HSA-1168643;R-HSA-1168642;R-HSA-1168373;R-HSA-1168633;R-HSA-1168635;R-HSA-1168638
R-HSA-204005	COPII-mediated vesicle transport	2	68	0.0240276	0.146112	Q9UBR2;P53634	R-HSA-5694439;R-HSA-5694418;R-HSA-203973;R-HSA-5694417;R-HSA-5694446;R-HSA-5694527;R-HSA-204008;R-HSA-5694522;R-HSA-5694441;R-HSA-5694409
R-HSA-448706	Interleukin-1 processing	1	7	0.024352	0.146112	P01584	R-HSA-449058;R-HSA-448703
R-HSA-8939246	RUNX1 regulates transcription of genes involved in differentiation of myeloid cells	1	8	0.0277834	0.1667	P05771	R-HSA-8939066
R-HSA-446193	Biosynthesis of the N-glycan precursor (dolichol lipid-linked oligosaccharide, LLO) and transfer to a nascent protein	2	78	0.0309289	0.173263	Q9P2X0;P10619	R-HSA-162721;R-HSA-4084999
R-HSA-1168372	Downstream signaling events of B Cell Receptor (BCR)	2	81	0.0331356	0.173263	Q04864;P05771	R-HSA-1168640;R-HSA-1168643;R-HSA-1168642;R-HSA-1168373;R-HSA-1168633;R-HSA-1168635;R-HSA-1168638
R-HSA-141424	Amplification of signal from the kinetochores	2	94	0.043376	0.173263	Q9Y6G9;Q96FJ2	R-HSA-141409;R-HSA-141431;R-HSA-141422;R-HSA-141439
R-HSA-141444	Amplification of signal from unattached kinetochores via a MAD2 inhibitory signal	2	94	0.043376	0.173263	Q9Y6G9;Q96FJ2	R-HSA-141409;R-HSA-141431;R-HSA-141422;R-HSA-141439
R-HSA-1679131	Trafficking and processing of endosomal TLR	1	13	0.0447645	0.173263	P07858	R-HSA-1678920
R-HSA-6804759	Regulation of TP53 Activity through Association with Co-factors	1	14	0.0481259	0.173263	Q96PM9	R-HSA-6803719;R-HSA-6803437
R-HSA-6804116	TP53 Regulates Transcription of Genes Involved in G1 Cell Cycle Arrest	1	14	0.0481259	0.173263	Q96PM9	R-HSA-6803388;R-HSA-6803801
R-HSA-6807878	COPI-mediated anterograde transport	2	101	0.0493188	0.173263	Q9Y6G9;Q96FJ2	R-HSA-6809006;R-HSA-6809003
R-HSA-9020702	Interleukin-1 signaling	2	102	0.0501908	0.173263	P18510;P01584	R-HSA-507719;R-HSA-446694;R-HSA-446692;R-HSA-446862;R-HSA-446894;R-HSA-446701;R-HSA-446634;R-HSA-446868;R-HSA-450133;R-HSA-446130;R-HSA-446684;R-HSA-445757;R-HSA-445752;R-HSA-446648;R-HSA-445753
R-HSA-168249	Innate Immune System	8	1180	0.0503421	0.173263	P61916;Q9Y6G9;P10619;P07858;Q9UBR2;O00584;P01584;P53634	R-HSA-6798743;R-HSA-5660663;R-HSA-1678920;R-HSA-6800434;R-HSA-6798751;R-HSA-6798749;R-HSA-6800426
